# Supplementary material for: Transcriptome Analysis of Developing Wheat Grains at Rapid Expanding Phase Reveals Dynamic Gene Expression Patterns
Source: Biology (Basel). 2022 Feb 10;11(2):281. doi: 10.3390/biology11020281 (PMC8869726; doi:10.3390/biology11020281)
Supplement: Supplementary file 1 [file biology-11-00281-s001.zip]

Archive with 6 entries (4 files):
- biology-1530986-supplementary/
- biology-1530986-supplementary/Supplementary.Figure.Proof.pdf
- biology-1530986-supplementary/Supplementary.Tables.Proof.xlsx
- biology-1530986-supplementary/__MACOSX/
- biology-1530986-supplementary/__MACOSX/._Supplementary.Figure.Proof.docx
- biology-1530986-supplementary/__MACOSX/._Supplementary.Tables.Proof.xlsx
