# Supplementary material for: Transcriptome Analysis of Developing Wheat Grains at Rapid Expanding Phase Reveals Dynamic Gene Expression Patterns
Source: Biology (Basel). 2022 Feb 10;11(2):281. doi: 10.3390/biology11020281 (PMC8869726; doi:10.3390/biology11020281)
Supplement: Supplementary file 1 [file biology-11-00281-s001.zip › biology-1530986-supplementary/Supplementary.Tables.Proof.xlsx]

## Sheet: Table S1
Table S1. List of triads identified based on protein sequences
Triad	A homoeolog	B homoeolog	D homoeolog
Triplet1	TraesCS3A03G0534700	TraesCS3B03G0614700	TraesCS3D03G0496000
Triplet2	TraesCS5A03G0760200	TraesCS5B03G0795200	TraesCS5D03G0720800
Triplet3	TraesCS4A03G0900400	TraesCS5B03G1235200	TraesCS5D03G1110800
Triplet4	TraesCS2A03G0873000	TraesCS2B03G0967200	TraesCS2D03G0816000
Triplet5	TraesCS2A03G0508300	TraesCS2B03G0611400	TraesCS2D03G0496100
Triplet6	TraesCS4A03G0484100	TraesCS4B03G0328200	TraesCS4D03G0268200
Triplet7	TraesCS6A03G0089600	TraesCS6B03G0128800	TraesCS6D03G0094800
Triplet8	TraesCS1A03G0790900	TraesCS1B03G0908000	TraesCS1D03G0756800
Triplet9	TraesCS2A03G0334100	TraesCS2B03G0452300	TraesCS2D03G0353300
Triplet10	TraesCS2A03G1111400	TraesCS2B03G1247600	TraesCS2D03G1057100
Triplet11	TraesCS7A03G0523800	TraesCS7B03G0348200	TraesCS7D03G0509900
Triplet12	TraesCS1A03G0515400	TraesCS1B03G0604800	TraesCS1D03G0499800
Triplet13	TraesCS4A03G0627500	TraesCS4B03G0176100	TraesCS4D03G0144100
Triplet14	TraesCS1A03G0742800	TraesCS1B03G0847900	TraesCS1D03G0711100
Triplet15	TraesCS3A03G0396800	TraesCS3B03G0481200	TraesCS3D03G0377500
Triplet16	TraesCS5A03G0622200	TraesCS5B03G0639600	TraesCS5D03G0590300
Triplet17	TraesCS6A03G0777500	TraesCS6B03G0924100	TraesCS6D03G0658300
Triplet18	TraesCS7A03G1227900	TraesCS7B03G1114500	TraesCS7D03G1168600
Triplet19	TraesCS1A03G0728400	TraesCS1B03G0831500	TraesCS1D03G0692400
Triplet20	TraesCS1A03G0670500	TraesCS1B03G0762100	TraesCS1D03G0633600
Triplet21	TraesCS6A03G0721100	TraesCS6B03G0854200	TraesCS6D03G0604200
Triplet22	TraesCS2A03G0291000	TraesCS2B03G0409100	TraesCS2D03G0306200
Triplet23	TraesCS4A03G0899000	TraesCS5B03G1236100	TraesCS5D03G1111900
Triplet24	TraesCS2A03G0466000	TraesCS2B03G0587600	TraesCS2D03G0473600
Triplet25	TraesCS3A03G0960100	TraesCS3B03G1099600	TraesCS3D03G0894500
Triplet26	TraesCS3A03G0314700	TraesCS3B03G0403800	TraesCS3D03G0319400
Triplet27	TraesCS3A03G0663200	TraesCS3B03G0757200	TraesCS3D03G0606600
Triplet28	TraesCS1A03G0194800	TraesCS1B03G0263700	TraesCS1D03G0187400
Triplet29	TraesCS5A03G0359700	TraesCS5B03G0348100	TraesCS5D03G0343800
Triplet30	TraesCS2A03G0065800	TraesCS2B03G0097900	TraesCS2D03G0060900
Triplet31	TraesCS5A03G0428000	TraesCS5B03G0423600	TraesCS5D03G0396700
Triplet32	TraesCS3A03G0291400	TraesCS3B03G0358800	TraesCS3D03G0279700
Triplet33	TraesCS1A03G0706600	TraesCS1B03G0807700	TraesCS1D03G0671500
Triplet34	TraesCS2A03G0539700	TraesCS2B03G0660400	TraesCS2D03G0499800
Triplet35	TraesCS5A03G0108900	TraesCS5B03G0120500	TraesCS5D03G0130100
Triplet36	TraesCS6A03G0917400	TraesCS6B03G1103100	TraesCS6D03G0789000
Triplet37	TraesCS2A03G0342400	TraesCS2B03G0459300	TraesCS2D03G0358100
Triplet38	TraesCS4A03G0258500	TraesCS4B03G0506400	TraesCS4D03G0452000
Triplet39	TraesCS3A03G0258800	TraesCS3B03G0326800	TraesCS3D03G0251100
Triplet40	TraesCS4A03G0363700	TraesCS4B03G0403600	TraesCS4D03G0419500
Triplet41	TraesCS2A03G0712400	TraesCS2B03G0791000	TraesCS2D03G0659800
Triplet42	TraesCS4A03G0055700	TraesCS4B03G0733400	TraesCS4D03G0652000
Triplet43	TraesCS6A03G0442500	TraesCS6B03G0540800	TraesCS6D03G0372200
Triplet44	TraesCS2A03G0664200	TraesCS2B03G0747700	TraesCS2D03G0618800
Triplet45	TraesCS2A03G0871600	TraesCS2B03G0966000	TraesCS2D03G0814500
Triplet46	TraesCS3A03G0771200	TraesCS3B03G0885600	TraesCS3D03G0712900
Triplet47	TraesCS4A03G0709000	TraesCS4B03G0085500	TraesCS4D03G0060500
Triplet48	TraesCS5A03G0622600	TraesCS5B03G0639800	TraesCS5D03G0590500
Triplet49	TraesCS3A03G0677300	TraesCS3B03G0773500	TraesCS3D03G0618000
Triplet50	TraesCS2A03G0405600	TraesCS2B03G0511100	TraesCS2D03G0401300
Triplet51	TraesCS5A03G1094700	TraesCS5B03G1160900	TraesCS5D03G1052700
Triplet52	TraesCS3A03G0870800	TraesCS3B03G0993500	TraesCS3D03G0797100
Triplet53	TraesCS4A03G0133600	TraesCS4B03G0616800	TraesCS4D03G0544800
Triplet54	TraesCS3A03G0323300	TraesCS3B03G0392900	TraesCS3D03G0312300
Triplet55	TraesCS3A03G0209900	TraesCS3B03G0253200	TraesCS3D03G0189100
Triplet56	TraesCS5A03G0110100	TraesCS5B03G0121600	TraesCS5D03G0131000
Triplet57	TraesCS3A03G0365900	TraesCS3B03G0439300	TraesCS3D03G0353200
Triplet58	TraesCS7A03G0443500	TraesCS7B03G0252300	TraesCS7D03G0428400
Triplet59	TraesCS5A03G1033300	TraesCS5B03G1083300	TraesCS5D03G0974600
Triplet60	TraesCS6A03G0746600	TraesCS6B03G0885600	TraesCS6D03G0628400
Triplet61	TraesCS2A03G0829500	TraesCS2B03G0918400	TraesCS2D03G0772100
Triplet62	TraesCS4A03G0553400	TraesCS4B03G0253700	TraesCS4D03G0217000
Triplet63	TraesCS7A03G0376400	TraesCS7B03G0173000	TraesCS7D03G0361000
Triplet64	TraesCS6A03G0089200	TraesCS6B03G0127600	TraesCS1D03G0949300
Triplet65	TraesCS2A03G0165500	TraesCS2B03G0230500	TraesCS2D03G0163500
Triplet66	TraesCS6A03G0464600	TraesCS6B03G0574500	TraesCS6D03G0388100
Triplet67	TraesCS6A03G0856200	TraesCS6B03G1026000	TraesCS6D03G0725600
Triplet68	TraesCS6A03G1031300	TraesCS6B03G1278700	TraesCS6D03G0911800
Triplet69	TraesCS5A03G0938200	TraesCS5B03G0988800	TraesCS5D03G0898200
Triplet70	TraesCS1A03G0308100	TraesCS1B03G0391300	TraesCS1D03G0311000
Triplet71	TraesCS7A03G1054800	TraesCS7B03G0900200	TraesCS7D03G1008200
Triplet72	TraesCS5A03G0537500	TraesCS5B03G0549000	TraesCS5D03G0500800
Triplet73	TraesCS3A03G1032300	TraesCS3B03G1184800	TraesCS3D03G0960800
Triplet74	TraesCS3A03G0332200	TraesCS3B03G0386800	TraesCS3D03G0307700
Triplet75	TraesCS5A03G0944000	TraesCS5B03G0993500	TraesCS5D03G0901300
Triplet76	TraesCS7A03G1381500	TraesCS7B03G1336300	TraesCS7D03G1303200
Triplet77	TraesCS5A03G0987600	TraesCS5B03G1033900	TraesCS5D03G0935400
Triplet78	TraesCS2A03G1141500	TraesCS2B03G1298000	TraesCS2D03G1092400
Triplet79	TraesCS4A03G0230200	TraesCS4B03G0539700	TraesCS4D03G0478400
Triplet80	TraesCS2A03G0236300	TraesCS2B03G0326100	TraesCS2D03G0241900
Triplet81	TraesCS1A03G0852200	TraesCS1B03G0983700	TraesCS1D03G0822400
Triplet82	TraesCS7A03G0718300	TraesCS7B03G0527100	TraesCS7D03G0693500
Triplet83	TraesCS5A03G0856300	TraesCS5B03G0902200	TraesCS5D03G0822000
Triplet84	TraesCS7A03G0617500	TraesCS7B03G0448700	TraesCS7D03G0607700
Triplet85	TraesCS4A03G0196800	TraesCS4B03G0578700	TraesCS4D03G0513200
Triplet86	TraesCS1A03G0146000	TraesCS1B03G0198100	TraesCS1D03G0132800
Triplet87	TraesCS6A03G0312600	TraesCS6B03G0404000	TraesCS6D03G0267900
Triplet88	TraesCS7A03G1365300	TraesCS7B03G1305200	TraesCS7D03G1292300
Triplet89	TraesCS2A03G0191800	TraesCS2B03G0255400	TraesCS2D03G0192600
Triplet90	TraesCS5A03G0072000	TraesCS1B03G1000900	TraesCS5D03G0094700
Triplet91	TraesCS7A03G0408100	TraesCS7B03G0211600	TraesCS7D03G0393800
Triplet92	TraesCS7A03G0493400	TraesCS7B03G0307300	TraesCS7D03G0475800
Triplet93	TraesCS4A03G0037400	TraesCS4B03G0747300	TraesCS4D03G0667200
Triplet94	TraesCS1A03G0514700	TraesCS1B03G0604100	TraesCS1D03G0499400
Triplet95	TraesCS2A03G0388900	TraesCS2B03G0532000	TraesCS2D03G0419900
Triplet96	TraesCS5A03G0029100	TraesCS5B03G0023900	TraesCS5D03G0039400
Triplet97	TraesCS3A03G0774100	TraesCS3B03G0891300	TraesCS3D03G0715000
Triplet98	TraesCS5A03G0676700	TraesCS5B03G0715000	TraesCS5D03G0647300
Triplet99	TraesCS5A03G0648500	TraesCS5B03G0674000	TraesCS5D03G0614700
Triplet100	TraesCS5A03G1071900	TraesCS5B03G1135000	TraesCS5D03G1027300
Triplet101	TraesCS1A03G0756500	TraesCS1B03G0864600	TraesCS1D03G0725400
Triplet102	TraesCS4A03G0634400	TraesCS4B03G0165800	TraesCS4D03G0138300
Triplet103	TraesCS6A03G0010100	TraesCS6B03G0023900	TraesCS6D03G0016900
Triplet104	TraesCS2A03G0312100	TraesCS2B03G0428400	TraesCS2D03G0327700
Triplet105	TraesCS1A03G0581700	TraesCS1B03G0674200	TraesCS1D03G0554300
Triplet106	TraesCS2A03G0380800	TraesCS2B03G0506700	TraesCS2D03G0398100
Triplet107	TraesCS5A03G0363700	TraesCS5B03G0359500	TraesCS5D03G0346400
Triplet108	TraesCS5A03G0264700	TraesCS5B03G0273400	TraesCS5D03G0270100
Triplet109	TraesCS7A03G0303800	TraesCS7B03G0076100	TraesCS7D03G0286600
Triplet110	TraesCS5A03G0107700	TraesCS5B03G0118900	TraesCS5D03G0128600
Triplet111	TraesCS2A03G1132000	TraesCS2B03G1283700	TraesCS2D03G1081100
Triplet112	TraesCS6A03G0159100	TraesCS6B03G0225900	TraesCS6D03G0144800
Triplet113	TraesCS2A03G1182400	TraesCS2B03G1346000	TraesCS2D03G1137800
Triplet114	TraesCS3A03G0301900	TraesCS3B03G0382300	TraesCS3D03G0299400
Triplet115	TraesCS3A03G0723400	TraesCS3B03G0829800	TraesCS3D03G0667800
Triplet116	TraesCS3A03G0875800	TraesCS3B03G1000900	TraesCS3D03G0801700
Triplet117	TraesCS3A03G0607200	TraesCS3B03G0687400	TraesCS3D03G0556300
Triplet118	TraesCS7A03G0902900	TraesCS7B03G0709300	TraesCS7D03G0831900
Triplet119	TraesCS6A03G0507000	TraesCS6B03G0613500	TraesCS6D03G0446800
Triplet120	TraesCS1A03G1005000	TraesCS1B03G1186600	TraesCS1D03G0967400
Triplet121	TraesCS4A03G0793200	TraesCS5B03G1359600	TraesCS5D03G1206300
Triplet122	TraesCS2A03G0983500	TraesCS2B03G1090300	TraesCS2D03G0922100
Triplet123	TraesCS1A03G0515800	TraesCS1B03G0605700	TraesCS1D03G0500100
Triplet124	TraesCS2A03G0752200	TraesCS2B03G0829800	TraesCS2D03G0695700
Triplet125	TraesCS4A03G0577900	TraesCS4B03G0221100	TraesCS4D03G0181800
Triplet126	TraesCS4A03G0216900	TraesCS4B03G0554900	TraesCS4D03G0489600
Triplet127	TraesCS6A03G0350400	TraesCS6B03G0446800	TraesCS6D03G0304200
Triplet128	TraesCS2A03G1086200	TraesCS2B03G1217700	TraesCS2D03G1028100
Triplet129	TraesCS4A03G0132700	TraesCS4B03G0664600	TraesCS4D03G0589400
Triplet130	TraesCS7A03G0416600	TraesCS7B03G0224300	TraesCS7D03G0405300
Triplet131	TraesCS5A03G1142700	TraesCS5B03G1215200	TraesCS5D03G1096400
Triplet132	TraesCS5A03G0202100	TraesCS5B03G0215700	TraesCS5D03G0221300
Triplet133	TraesCS5A03G1188400	TraesCS4B03G0876800	TraesCS4D03G0772100
Triplet134	TraesCS2A03G0164400	TraesCS2B03G0229100	TraesCS2D03G0162400
Triplet135	TraesCS3A03G0708300	TraesCS3B03G0810000	TraesCS3D03G0651600
Triplet136	TraesCS2A03G0215600	TraesCS2B03G0296500	TraesCS2D03G0221200
Triplet137	TraesCS2A03G1038400	TraesCS2B03G1157700	TraesCS2D03G0975300
Triplet138	TraesCS4A03G0571200	TraesCS4B03G0230700	TraesCS4D03G0193400
Triplet139	TraesCS7A03G1250700	TraesCS7B03G1171200	TraesCS7D03G1195800
Triplet140	TraesCS6A03G0354300	TraesCS6B03G0449300	TraesCS6D03G0308500
Triplet141	TraesCS3A03G0229600	TraesCS3B03G0285900	TraesCS3D03G0220600
Triplet142	TraesCS5A03G0602500	TraesCS5B03G0622100	TraesCS5D03G0568600
Triplet143	TraesCS2A03G0876600	TraesCS2B03G0971400	TraesCS2D03G0821400
Triplet144	TraesCS5A03G0682900	TraesCS5B03G0720700	TraesCS5D03G0652100
Triplet145	TraesCS5A03G0593600	TraesCS5B03G0609000	TraesCS5D03G0557500
Triplet146	TraesCS4A03G0499100	TraesCS4B03G0314700	TraesCS4D03G0257700
Triplet147	TraesCS5A03G0858900	TraesCS5B03G0904100	TraesCS5D03G0823500
Triplet148	TraesCS6A03G0401800	TraesCS6B03G0482100	TraesCS6D03G0332400
Triplet149	TraesCS1A03G0102200	TraesCS1B03G0129400	TraesCS1D03G0089700
Triplet150	TraesCS2A03G0447000	TraesCS2B03G0569800	TraesCS2D03G0454900
Triplet151	TraesCS5A03G1159500	TraesCS4B03G0837500	TraesCS4D03G0744700
Triplet152	TraesCS5A03G0767000	TraesCS5B03G0801800	TraesCS5D03G0726700
Triplet153	TraesCS7A03G0545100	TraesCS7B03G0361800	TraesCS7D03G0523500
Triplet154	TraesCS6A03G0764900	TraesCS6B03G0910400	TraesCS6D03G0648100
Triplet155	TraesCS5A03G0007700	TraesCS5B03G0007900	TraesCS5D03G0009800
Triplet156	TraesCS1A03G0967900	TraesCS1B03G1150400	TraesCS1D03G0941300
Triplet157	TraesCS2A03G0258600	TraesCS2B03G0357800	TraesCS2D03G0269400
Triplet158	TraesCS3A03G0759900	TraesCS3B03G0871100	TraesCS3D03G0701300
Triplet159	TraesCS7A03G0306800	TraesCS7B03G0080100	TraesCS7D03G0289800
Triplet160	TraesCS2A03G0456300	TraesCS2B03G0576200	TraesCS2D03G0464400
Triplet161	TraesCS5A03G0357900	TraesCS5B03G0347000	TraesCS5D03G0342600
Triplet162	TraesCS6A03G0767900	TraesCS6B03G0916200	TraesCS6D03G0651500
Triplet163	TraesCS5A03G0722900	TraesCS5B03G0760200	TraesCS5D03G0689700
Triplet164	TraesCS3A03G0085500	TraesCS3B03G0095000	TraesCS3D03G0068800
Triplet165	TraesCS4A03G0204200	TraesCS4B03G0570600	TraesCS4D03G0504300
Triplet166	TraesCS2A03G1333400	TraesCS1B03G1195900	TraesCS1D03G0975600
Triplet167	TraesCS3A03G0847700	TraesCS3B03G0972900	TraesCS3D03G0777200
Triplet168	TraesCS2A03G0199000	TraesCS2B03G0269800	TraesCS2D03G0202200
Triplet169	TraesCS3A03G0417600	TraesCS3B03G0498700	TraesCS3D03G0394200
Triplet170	TraesCS2A03G0672700	TraesCS2B03G0753100	TraesCS2D03G0625500
Triplet171	TraesCS3A03G0044600	TraesCS3B03G0053700	TraesCS3D03G0043600
Triplet172	TraesCS3A03G0965800	TraesCS3B03G1109500	TraesCS3D03G0899500
Triplet173	TraesCS1A03G0465600	TraesCS1B03G0564000	TraesCS1D03G0427400
Triplet174	TraesCS6A03G0648300	TraesCS6B03G0775000	TraesCS6D03G0537900
Triplet175	TraesCS6A03G0695000	TraesCS6B03G0779600	TraesCS6D03G0584100
Triplet176	TraesCS6A03G0375900	TraesCS6B03G0464400	TraesCS6D03G0322800
Triplet177	TraesCS6A03G0835100	TraesCS6B03G0996600	TraesCS6D03G0709700
Triplet178	TraesCS6A03G0680500	TraesCS6B03G0796500	TraesCS6D03G0570400
Triplet179	TraesCS2A03G0216900	TraesCS2B03G0297200	TraesCS2D03G0222100
Triplet180	TraesCS2A03G1044200	TraesCS2B03G1168400	TraesCS2D03G0984100
Triplet181	TraesCS2A03G0639600	TraesCS2B03G0730900	TraesCS2D03G0608200
Triplet182	TraesCS4A03G0045800	TraesCS4B03G0740000	TraesCS4D03G0659200
Triplet183	TraesCS7A03G0406500	TraesCS7B03G0207000	TraesCS7D03G0391000
Triplet184	TraesCS4A03G0148800	TraesCS4B03G0629000	TraesCS4D03G0558300
Triplet185	TraesCS6A03G0316600	TraesCS6B03G0408500	TraesCS6D03G0271400
Triplet186	TraesCS3A03G0778500	TraesCS3B03G0897100	TraesCS3D03G0719100
Triplet187	TraesCS1A03G0280500	TraesCS1B03G0365900	TraesCS1D03G0275300
Triplet188	TraesCS3A03G0635100	TraesCS3B03G0705000	TraesCS3D03G0576000
Triplet189	TraesCS7A03G1007600	TraesCS7B03G0848700	TraesCS7D03G0963400
Triplet190	TraesCS1A03G0295500	TraesCS1B03G0381700	TraesCS1D03G0288200
Triplet191	TraesCS2A03G0197400	TraesCS2B03G0266300	TraesCS2D03G0197300
Triplet192	TraesCS3A03G0664000	TraesCS3B03G0757700	TraesCS3D03G0606800
Triplet193	TraesCS5A03G0390300	TraesCS5B03G0379600	TraesCS5D03G0377900
Triplet194	TraesCS6A03G0431400	TraesCS6B03G0531700	TraesCS6D03G0365400
Triplet195	TraesCS7A03G0341000	TraesCS7B03G0126400	TraesCS7D03G0328700
Triplet196	TraesCS4A03G0027700	TraesCS4B03G0758200	TraesCS4D03G0679100
Triplet197	TraesCS1A03G0630500	TraesCS1B03G0721000	TraesCS1D03G0591700
Triplet198	TraesCS3A03G0868800	TraesCS3B03G0991200	TraesCS3D03G0795200
Triplet199	TraesCS2A03G1319100	TraesCS2B03G1523400	TraesCS2D03G1287800
Triplet200	TraesCS7A03G0593000	TraesCS7B03G0417300	TraesCS7D03G0583700
Triplet201	TraesCS6A03G0809800	TraesCS6B03G0960400	TraesCS6D03G0684700
Triplet202	TraesCS3A03G0636500	TraesCS3B03G0704300	TraesCS3D03G0574400
Triplet203	TraesCS2A03G0079700	TraesCS2B03G0116700	TraesCS2D03G0074400
Triplet204	TraesCS2A03G0831700	TraesCS2B03G0920700	TraesCS2D03G0773600
Triplet205	TraesCS7A03G0572900	TraesCS7B03G0384900	TraesCS7D03G0555200
Triplet206	TraesCS7A03G0793600	TraesCS7B03G0631400	TraesCS7D03G0758300
Triplet207	TraesCS1A03G0668400	TraesCS1B03G0759700	TraesCS1D03G0630600
Triplet208	TraesCS4A03G0592100	TraesCS4B03G0215500	TraesCS4D03G0178900
Triplet209	TraesCS3A03G0243100	TraesCS3B03G0309800	TraesCS3D03G0235800
Triplet210	TraesCS3A03G1240500	TraesCS3B03G1481100	TraesCS3D03G1172500
Triplet211	TraesCS2A03G0696500	TraesCS2B03G0778000	TraesCS2D03G0645900
Triplet212	TraesCS3A03G0782400	TraesCS3B03G0900600	TraesCS3D03G0722000
Triplet213	TraesCS2A03G0374200	TraesCS2B03G0497600	TraesCS2D03G0393700
Triplet214	TraesCS3A03G0255100	TraesCS3B03G0322100	TraesCS3D03G0246600
Triplet215	TraesCS3A03G0579900	TraesCS3B03G0658900	TraesCS3D03G0534100
Triplet216	TraesCS2A03G0692200	TraesCS2B03G0771200	TraesCS2D03G0642300
Triplet217	TraesCS6A03G0179900	TraesCS6B03G0255700	TraesCS6D03G0150400
Triplet218	TraesCS3A03G0164900	TraesCS3B03G0207400	TraesCS3D03G0147200
Triplet219	TraesCS5A03G0282200	TraesCS5B03G0310700	TraesCS5D03G0303600
Triplet220	TraesCS6A03G0058400	TraesCS6B03G0086200	TraesCS6D03G0059200
Triplet221	TraesCS7A03G0748000	TraesCS7B03G0575000	TraesCS7D03G0712200
Triplet222	TraesCS7A03G0348000	TraesCS7B03G0141400	TraesCS7D03G0336500
Triplet223	TraesCS2A03G0998400	TraesCS2B03G1109700	TraesCS2D03G0934600
Triplet224	TraesCS2A03G0876100	TraesCS2B03G0971000	TraesCS2D03G0820400
Triplet225	TraesCS3A03G0981000	TraesCS3B03G1129800	TraesCS3D03G0916200
Triplet226	TraesCS7A03G1237000	TraesCS7B03G1123700	TraesCS7D03G1177300
Triplet227	TraesCS5A03G1161000	TraesCS4B03G0838300	TraesCS4D03G0746600
Triplet228	TraesCS2A03G0916500	TraesCS2B03G1005100	TraesCS2D03G0856900
Triplet229	TraesCS2A03G0912400	TraesCS2B03G1002200	TraesCS2D03G0851600
Triplet230	TraesCS3A03G1251100	TraesCS3B03G1495000	TraesCS3D03G1180600
Triplet231	TraesCS3A03G0877300	TraesCS3B03G1002700	TraesCS3D03G0803700
Triplet232	TraesCS2A03G0940000	TraesCS2B03G1035000	TraesCS2D03G0880800
Triplet233	TraesCS1A03G0404600	TraesCS1B03G0494800	TraesCS1D03G0373600
Triplet234	TraesCS6A03G0810400	TraesCS6B03G0960900	TraesCS6D03G0685100
Triplet235	TraesCS2A03G1281500	TraesCS2B03G1468700	TraesCS2D03G1242700
Triplet236	TraesCS7A03G0766000	TraesCS7B03G0596000	TraesCS7D03G0734900
Triplet237	TraesCS5A03G0718200	TraesCS5B03G0756800	TraesCS5D03G0685800
Triplet238	TraesCS7A03G1214600	TraesCS7B03G1096800	TraesCS7D03G1154100
Triplet239	TraesCS2A03G1120800	TraesCS2B03G1261200	TraesCS2D03G1067700
Triplet240	TraesCS2A03G0961300	TraesCS2B03G1064800	TraesCS2D03G0903000
Triplet241	TraesCS1A03G0572900	TraesCS1B03G0663400	TraesCS1D03G0546600
Triplet242	TraesCS6A03G1002600	TraesCS6B03G1229500	TraesCS6D03G0883600
Triplet243	TraesCS7A03G0765700	TraesCS7B03G0595700	TraesCS7D03G0734600
Triplet244	TraesCS2A03G0361500	TraesCS2B03G0480700	TraesCS2D03G0377200
Triplet245	TraesCS5A03G1028000	TraesCS5B03G1078600	TraesCS5D03G0970500
Triplet246	TraesCS5A03G0939900	TraesCS5B03G0990600	TraesCS5D03G0899700
Triplet247	TraesCS2A03G0727900	TraesCS2B03G0803900	TraesCS2D03G0671100
Triplet248	TraesCS7A03G0954200	TraesCS7B03G0796900	TraesCS7D03G0919400
Triplet249	TraesCS6A03G0910800	TraesCS6B03G1095600	TraesCS6D03G0782200
Triplet250	TraesCS1A03G0194500	TraesCS1B03G0263100	TraesCS1D03G0186800
Triplet251	TraesCS5A03G0152700	TraesCS5B03G0164200	TraesCS5D03G0172700
Triplet252	TraesCS3A03G0919200	TraesCS3B03G1040700	TraesCS3D03G0845200
Triplet253	TraesCS5A03G1076800	TraesCS5B03G1140300	TraesCS5D03G1031400
Triplet254	TraesCS6A03G0412700	TraesCS6B03G0502900	TraesCS6D03G0351300
Triplet255	TraesCS4A03G0260800	TraesCS4B03G0504600	TraesCS4D03G0450600
Triplet256	TraesCS2A03G0895000	TraesCS2B03G0986200	TraesCS2D03G0835800
Triplet257	TraesCS5A03G0166700	TraesCS5B03G0176500	TraesCS5D03G0183000
Triplet258	TraesCS1A03G0523000	TraesCS1B03G0612700	TraesCS1D03G0506800
Triplet259	TraesCS4A03G0122100	TraesCS4B03G0646400	TraesCS4D03G0574900
Triplet260	TraesCS2A03G0242200	TraesCS2B03G0333500	TraesCS2D03G0246700
Triplet261	TraesCS5A03G0404200	TraesCS5B03G0401100	TraesCS5D03G0365800
Triplet262	TraesCS3A03G0197600	TraesCS3B03G0242000	TraesCS3D03G0178500
Triplet263	TraesCS5A03G1132300	TraesCS5B03G1202300	TraesCS5D03G1084900
Triplet264	TraesCS5A03G0194300	TraesCS5B03G0206500	TraesCS5D03G0216200
Triplet265	TraesCS6A03G0354000	TraesCS6B03G0449100	TraesCS6D03G0307600
Triplet266	TraesCS3A03G0186600	TraesCS3B03G0226800	TraesCS3D03G0166500
Triplet267	TraesCS3A03G0648800	TraesCS3B03G0731700	TraesCS3D03G0593400
Triplet268	TraesCS1A03G0611100	TraesCS1B03G0702800	TraesCS1D03G0579000
Triplet269	TraesCS7A03G0929200	TraesCS7B03G0776700	TraesCS7D03G0894000
Triplet270	TraesCS6A03G0750900	TraesCS6B03G0889700	TraesCS6D03G0634900
Triplet271	TraesCS1A03G0809300	TraesCS1B03G0931200	TraesCS1D03G0778300
Triplet272	TraesCS5A03G1140900	TraesCS5B03G1213000	TraesCS5D03G1095200
Triplet273	TraesCS5A03G0601000	TraesCS5B03G0619800	TraesCS5D03G0566700
Triplet274	TraesCS2A03G0431800	TraesCS2B03G0559300	TraesCS2D03G0441200
Triplet275	TraesCS7A03G0633000	TraesCS7B03G0457800	TraesCS7D03G0614200
Triplet276	TraesCS2A03G0909900	TraesCS2B03G0999600	TraesCS2D03G0849600
Triplet277	TraesCS4A03G0125600	TraesCS4B03G0654500	TraesCS4D03G0578800
Triplet278	TraesCS5A03G1205600	TraesCS4B03G0898500	TraesCS4D03G0791900
Triplet279	TraesCS7A03G0846000	TraesCS7B03G0665400	TraesCS7D03G0792600
Triplet280	TraesCS4A03G0185000	TraesCS4B03G0590200	TraesCS4D03G0524200
Triplet281	TraesCS2A03G0266500	TraesCS2B03G0368400	TraesCS2D03G0276700
Triplet282	TraesCS6A03G0427400	TraesCS6B03G0515700	TraesCS6D03G0361900
Triplet283	TraesCS2A03G1056100	TraesCS2B03G1180900	TraesCS2D03G0997100
Triplet284	TraesCS2A03G0788900	TraesCS2B03G0877500	TraesCS2D03G0727700
Triplet285	TraesCS4A03G0549600	TraesCS4B03G0249800	TraesCS4D03G0210900
Triplet286	TraesCS3A03G0287600	TraesCS3B03G0354500	TraesCS3D03G0275000
Triplet287	TraesCS5A03G0488800	TraesCS5B03G0490600	TraesCS5D03G0453600
Triplet288	TraesCS4A03G0629300	TraesCS4B03G0173700	TraesCS4D03G0142800
Triplet289	TraesCS5A03G0414000	TraesCS5B03G0411000	TraesCS5D03G0382600
Triplet290	TraesCS1A03G0493800	TraesCS1B03G0598100	TraesCS1D03G0494600
Triplet291	TraesCS6A03G0800000	TraesCS6B03G0945200	TraesCS6D03G0675500
Triplet292	TraesCS5A03G0685000	TraesCS5B03G0722700	TraesCS5D03G0654900
Triplet293	TraesCS1A03G0645300	TraesCS1B03G0731000	TraesCS1D03G0602300
Triplet294	TraesCS3A03G0206000	TraesCS3B03G0248900	TraesCS3D03G0184500
Triplet295	TraesCS2A03G0639800	TraesCS2B03G0730500	TraesCS2D03G0607900
Triplet296	TraesCS5A03G0618500	TraesCS5B03G0635400	TraesCS5D03G0584700
Triplet297	TraesCS4A03G0128700	TraesCS4B03G0658300	TraesCS4D03G0582100
Triplet298	TraesCS1A03G0998200	TraesCS5B03G1284600	TraesCS5D03G1152700
Triplet299	TraesCS3A03G0707100	TraesCS3B03G0808800	TraesCS3D03G0650000
Triplet300	TraesCS6A03G0324800	TraesCS6B03G0419400	TraesCS6D03G0279900
Triplet301	TraesCS1A03G0902700	TraesCS1B03G1060500	TraesCS1D03G0881400
Triplet302	TraesCS5A03G0025300	TraesCS5B03G0019900	TraesCS5D03G0035300
Triplet303	TraesCS7A03G0953400	TraesCS7B03G0796300	TraesCS7D03G0918400
Triplet304	TraesCS3A03G0984400	TraesCS3B03G1134300	TraesCS3D03G0919200
Triplet305	TraesCS3A03G0736900	TraesCS3B03G0843600	TraesCS3D03G0680100
Triplet306	TraesCS4A03G0251100	TraesCS4B03G0512700	TraesCS4D03G0457200
Triplet307	TraesCS5A03G0793200	TraesCS5B03G0825100	TraesCS5D03G0748900
Triplet308	TraesCS1A03G0294800	TraesCS1B03G0379800	TraesCS1D03G0286900
Triplet309	TraesCS3A03G0807200	TraesCS3B03G0928300	TraesCS3D03G0743500
Triplet310	TraesCS3A03G1269800	TraesCS3B03G1515200	TraesCS3D03G1192600
Triplet311	TraesCS4A03G0192000	TraesCS4B03G0582900	TraesCS4D03G0516700
Triplet312	TraesCS6A03G0817700	TraesCS6B03G0968200	TraesCS6D03G0691200
Triplet313	TraesCS6A03G0861300	TraesCS6B03G1030700	TraesCS6D03G0731400
Triplet314	TraesCS2A03G0379600	TraesCS2B03G0505700	TraesCS2D03G0397500
Triplet315	TraesCS6A03G0834300	TraesCS6B03G0995600	TraesCS6D03G0709000
Triplet316	TraesCS3A03G0705100	TraesCS3B03G0805000	TraesCS3D03G0647200
Triplet317	TraesCS2A03G1018800	TraesCS2B03G1138400	TraesCS2D03G0959800
Triplet318	TraesCS2A03G0229500	TraesCS2B03G0317800	TraesCS2D03G0235600
Triplet319	TraesCS4A03G0595000	TraesCS4B03G0212100	TraesCS4D03G0174800
Triplet320	TraesCS3A03G0385000	TraesCS3B03G0493100	TraesCS3D03G0386900
Triplet321	TraesCS3A03G0476300	TraesCS3B03G0550300	TraesCS3D03G0439400
Triplet322	TraesCS3A03G0041900	TraesCS3B03G0057600	TraesCS3D03G0046500
Triplet323	TraesCS6A03G0577600	TraesCS6B03G0693500	TraesCS6D03G0479900
Triplet324	TraesCS5A03G1060400	TraesCS5B03G1121600	TraesCS5D03G1000700
Triplet325	TraesCS3A03G0375100	TraesCS3B03G0461100	TraesCS3D03G0361800
Triplet326	TraesCS3A03G0521700	TraesCS3B03G0603900	TraesCS3D03G0486900
Triplet327	TraesCS5A03G0996900	TraesCS5B03G1042700	TraesCS5D03G0945700
Triplet328	TraesCS2A03G0603800	TraesCS2B03G0679100	TraesCS2D03G0580700
Triplet329	TraesCS2A03G1297500	TraesCS2B03G1488000	TraesCS2D03G1261500
Triplet330	TraesCS2A03G0949300	TraesCS2B03G1048300	TraesCS2D03G0890400
Triplet331	TraesCS4A03G0585300	TraesCS4B03G0224400	TraesCS4D03G0185600
Triplet332	TraesCS2A03G0612900	TraesCS2B03G0695800	TraesCS2D03G0587200
Triplet333	TraesCS7A03G0529000	TraesCS7B03G0341400	TraesCS7D03G0505000
Triplet334	TraesCS6A03G0733400	TraesCS6B03G0867200	TraesCS6D03G0617000
Triplet335	TraesCS1A03G0774100	TraesCS1B03G0886700	TraesCS1D03G0741200
Triplet336	TraesCS2A03G0537200	TraesCS2B03G0658900	TraesCS2D03G0539700
Triplet337	TraesCS3A03G0460300	TraesCS3B03G0532300	TraesCS3D03G0423100
Triplet338	TraesCS5A03G0199100	TraesCS5B03G0218000	TraesCS5D03G0223300
Triplet339	TraesCS2A03G0734000	TraesCS2B03G0810100	TraesCS2D03G0676600
Triplet340	TraesCS7A03G0411700	TraesCS7B03G0216600	TraesCS7D03G0399000
Triplet341	TraesCS6A03G0653600	TraesCS6B03G0825400	TraesCS6D03G0541900
Triplet342	TraesCS6A03G0458000	TraesCS6B03G0572100	TraesCS6D03G0384900
Triplet343	TraesCS7A03G0921300	TraesCS7B03G0765000	TraesCS7D03G0883900
Triplet344	TraesCS4A03G1015300	TraesCS4B03G0807200	TraesCS4D03G0722700
Triplet345	TraesCS2A03G0343600	TraesCS2B03G0461300	TraesCS2D03G0359300
Triplet346	TraesCS3A03G0676200	TraesCS3B03G0772400	TraesCS3D03G0617200
Triplet347	TraesCS2A03G1293000	TraesCS2B03G1484000	TraesCS2D03G1255900
Triplet348	TraesCS5A03G0837700	TraesCS5B03G0875600	TraesCS5D03G0799800
Triplet349	TraesCS7A03G1320600	TraesCS7B03G1249700	TraesCS7D03G1244800
Triplet350	TraesCS7A03G0542700	TraesCS7B03G0358300	TraesCS7D03G0519900
Triplet351	TraesCS7A03G1198800	TraesCS7B03G1084500	TraesCS7D03G1140500
Triplet352	TraesCS5A03G0296300	TraesCS5B03G0283200	TraesCS5D03G0306400
Triplet353	TraesCS2A03G1358800	TraesCS2B03G1560200	TraesCS2D03G1330600
Triplet354	TraesCS2A03G0682300	TraesCS2B03G0764000	TraesCS2D03G0635300
Triplet355	TraesCS7A03G0438600	TraesCS7B03G0247300	TraesCS7D03G0424600
Triplet356	TraesCS2A03G1051800	TraesCS2B03G1176900	TraesCS2D03G0992800
Triplet357	TraesCS2A03G0847500	TraesCS2B03G0935600	TraesCS2D03G0789200
Triplet358	TraesCS2A03G1053800	TraesCS2B03G1178800	TraesCS2D03G0995400
Triplet359	TraesCS4A03G0487500	TraesCS4B03G0324200	TraesCS4D03G0265700
Triplet360	TraesCS2A03G0712900	TraesCS2B03G0791200	TraesCS2D03G0659600
Triplet361	TraesCS6A03G0605500	TraesCS6B03G0768800	TraesCS6D03G0531100
Triplet362	TraesCS2A03G1138900	TraesCS2B03G1291200	TraesCS2D03G1088100
Triplet363	TraesCS6A03G0646300	TraesCS6B03G0772100	TraesCS6D03G0536500
Triplet364	TraesCS7A03G1021300	TraesCS7B03G0862100	TraesCS7D03G0976400
Triplet365	TraesCS4A03G0410400	TraesCS4B03G0462000	TraesCS4D03G0367700
Triplet366	TraesCS1A03G0638100	TraesCS1B03G0725400	TraesCS1D03G0597100
Triplet367	TraesCS2A03G0267500	TraesCS2B03G0369800	TraesCS2D03G0278600
Triplet368	TraesCS6A03G0639300	TraesCS6B03G0733100	TraesCS6D03G0506000
Triplet369	TraesCS4A03G0686100	TraesCS4B03G0110100	TraesCS4D03G0093000
Triplet370	TraesCS2A03G0109900	TraesCS2B03G0150800	TraesCS2D03G0106900
Triplet371	TraesCS3A03G0418700	TraesCS3B03G0504600	TraesCS3D03G0400800
Triplet372	TraesCS2A03G0801800	TraesCS2B03G0887800	TraesCS2D03G0741800
Triplet373	TraesCS2A03G1180200	TraesCS2B03G1341400	TraesCS2D03G1133000
Triplet374	TraesCS5A03G0899600	TraesCS5B03G0944400	TraesCS5D03G0860600
Triplet375	TraesCS5A03G0385100	TraesCS5B03G0375200	TraesCS5D03G0380800
Triplet376	TraesCS3A03G0533000	TraesCS3B03G0615700	TraesCS3D03G0496800
Triplet377	TraesCS7A03G0926300	TraesCS7B03G0773800	TraesCS7D03G0890200
Triplet378	TraesCS5A03G0192700	TraesCS5B03G0205500	TraesCS5D03G0215500
Triplet379	TraesCS7A03G0403500	TraesCS7B03G0203400	TraesCS7D03G0388500
Triplet380	TraesCS3A03G0328600	TraesCS3B03G0389100	TraesCS3D03G0309200
Triplet381	TraesCS5A03G0406800	TraesCS5B03G0402400	TraesCS5D03G0365300
Triplet382	TraesCS1A03G0674500	TraesCS1B03G0766800	TraesCS1D03G0638800
Triplet383	TraesCS6A03G0662800	TraesCS6B03G0813900	TraesCS6D03G0552200
Triplet384	TraesCS4A03G0632400	TraesCS4B03G0169000	TraesCS4D03G0140900
Triplet385	TraesCS1A03G0881300	TraesCS1B03G1029300	TraesCS1D03G0854900
Triplet386	TraesCS2A03G0641200	TraesCS2B03G0729100	TraesCS2D03G0606400
Triplet387	TraesCS2A03G1075900	TraesCS2B03G1205900	TraesCS2D03G1019300
Triplet388	TraesCS5A03G0852200	TraesCS5B03G0894300	TraesCS5D03G0814400
Triplet389	TraesCS1A03G0956900	TraesCS1B03G1135500	TraesCS1D03G0933000
Triplet390	TraesCS3A03G0426700	TraesCS3B03G0501700	TraesCS3D03G0396300
Triplet391	TraesCS6A03G0988100	TraesCS6B03G1211700	TraesCS6D03G0873600
Triplet392	TraesCS1A03G0721500	TraesCS1B03G0823400	TraesCS1D03G0685500
Triplet393	TraesCS2A03G0161300	TraesCS2B03G0224700	TraesCS2D03G0158400
Triplet394	TraesCS5A03G0950100	TraesCS5B03G0999800	TraesCS5D03G0905900
Triplet395	TraesCS7A03G0824400	TraesCS7B03G0683000	TraesCS7D03G0809700
Triplet396	TraesCS5A03G1133700	TraesCS5B03G1204100	TraesCS5D03G1086800
Triplet397	TraesCS7A03G0907000	TraesCS7B03G0703100	TraesCS7D03G0827800
Triplet398	TraesCS5A03G1073700	TraesCS5B03G1138900	TraesCS5D03G1028400
Triplet399	TraesCS4A03G0007600	TraesCS4B03G0788400	TraesCS4D03G0707000
Triplet400	TraesCS4A03G0746100	TraesCS4B03G0040900	TraesCS4D03G0028900
Triplet401	TraesCS3A03G0192800	TraesCS3B03G0234800	TraesCS3D03G0171800
Triplet402	TraesCS1A03G0672400	TraesCS1B03G0763900	TraesCS1D03G0635900
Triplet403	TraesCS6A03G0890300	TraesCS6B03G1069000	TraesCS6D03G0765000
Triplet404	TraesCS6A03G0777600	TraesCS6B03G0924200	TraesCS6D03G0658400
Triplet405	TraesCS4A03G0755600	TraesCS4B03G0028500	TraesCS4D03G0020000
Triplet406	TraesCS3A03G1056800	TraesCS3B03G1221400	TraesCS3D03G0983500
Triplet407	TraesCS7A03G0899000	TraesCS7B03G0715000	TraesCS7D03G0838600
Triplet408	TraesCS5A03G0453700	TraesCS5B03G0447700	TraesCS5D03G0419500
Triplet409	TraesCS5A03G0183300	TraesCS5B03G0195500	TraesCS5D03G0207000
Triplet410	TraesCS3A03G0970100	TraesCS3B03G1115600	TraesCS3D03G0906600
Triplet411	TraesCS1A03G0955100	TraesCS1B03G1132500	TraesCS1D03G0931300
Triplet412	TraesCS2A03G1263500	TraesCS2B03G1445100	TraesCS2D03G1217900
Triplet413	TraesCS1A03G0720100	TraesCS1B03G0821900	TraesCS1D03G0683300
Triplet414	TraesCS1A03G0461300	TraesCS1B03G0549100	TraesCS1D03G0433300
Triplet415	TraesCS3A03G0306900	TraesCS3B03G0375900	TraesCS3D03G0294800
Triplet416	TraesCS3A03G0929600	TraesCS3B03G1055900	TraesCS3D03G0862800
Triplet417	TraesCS7A03G0860900	TraesCS7B03G0754900	TraesCS7D03G0874300
Triplet418	TraesCS6A03G0577500	TraesCS6B03G0693400	TraesCS6D03G0479800
Triplet419	TraesCS4A03G0156400	TraesCS4B03G0636800	TraesCS4D03G0565400
Triplet420	TraesCS2A03G0776900	TraesCS2B03G0859500	TraesCS2D03G0717200
Triplet421	TraesCS5A03G0960800	TraesCS5B03G1011000	TraesCS5D03G0915900
Triplet422	TraesCS5A03G0519200	TraesCS5B03G0527200	TraesCS5D03G0483800
Triplet423	TraesCS7A03G0479000	TraesCS7B03G0293200	TraesCS7D03G0463700
Triplet424	TraesCS6A03G0438800	TraesCS6B03G0556100	TraesCS6D03G0374900
Triplet425	TraesCS6A03G0251400	TraesCS6B03G0342200	TraesCS6D03G0206400
Triplet426	TraesCS7A03G0398100	TraesCS7B03G0197400	TraesCS7D03G0383200
Triplet427	TraesCS3A03G0944700	TraesCS3B03G1076900	TraesCS3D03G0877800
Triplet428	TraesCS4A03G0780800	TraesCS4B03G0002900	TraesCS4D03G0002700
Triplet429	TraesCS1A03G0468100	TraesCS4B03G0998200	TraesCS1D03G0425400
Triplet430	TraesCS4A03G0563100	TraesCS4B03G0235300	TraesCS4D03G0198900
Triplet431	TraesCS3A03G0253100	TraesCS3B03G0321500	TraesCS3D03G0245500
Triplet432	TraesCS5A03G1054700	TraesCS5B03G1104600	TraesCS5D03G0993000
Triplet433	TraesCS7A03G1218300	TraesCS7B03G1103200	TraesCS7D03G1158900
Triplet434	TraesCS6A03G0644500	TraesCS6B03G0770600	TraesCS6D03G0535200
Triplet435	TraesCS4A03G0460800	TraesCS4B03G0294600	TraesCS4D03G0297800
Triplet436	TraesCS7A03G0411400	TraesCS7B03G0215800	TraesCS7D03G0398300
Triplet437	TraesCS4A03G0220600	TraesCS4B03G0552500	TraesCS4D03G0486700
Triplet438	TraesCS1A03G0559100	TraesCS1B03G0651800	TraesCS1D03G0538500
Triplet439	TraesCS6A03G1040400	TraesCS6B03G1290400	TraesCS6D03G0918600
Triplet440	TraesCS4A03G0764700	TraesCS4B03G0019500	TraesCS4D03G0014500
Triplet441	TraesCS5A03G1255100	TraesCS4B03G0964500	TraesCS4D03G0828900
Triplet442	TraesCS2A03G1046500	TraesCS2B03G1164100	TraesCS2D03G0982100
Triplet443	TraesCS3A03G0046100	TraesCS3B03G0052400	TraesCS3D03G0041800
Triplet444	TraesCS1A03G0960500	TraesCS1B03G1137900	TraesCS1D03G0934900
Triplet445	TraesCS6A03G0926000	TraesCS6B03G1118400	TraesCS6D03G0801300
Triplet446	TraesCS7A03G0575500	TraesCS7B03G0380600	TraesCS7D03G0558500
Triplet447	TraesCS5A03G1194100	TraesCS4B03G0882000	TraesCS4D03G0779200
Triplet448	TraesCS2A03G0785200	TraesCS2B03G0872500	TraesCS2D03G0723900
Triplet449	TraesCS2A03G0976100	TraesCS2B03G1081400	TraesCS2D03G0915600
Triplet450	TraesCS6A03G0613700	TraesCS6B03G0759200	TraesCS6D03G0526600
Triplet451	TraesCS5A03G0917200	TraesCS5B03G0966000	TraesCS5D03G0876800
Triplet452	TraesCS4A03G1022800	TraesCS4B03G0818500	TraesCS4D03G0731400
Triplet453	TraesCS6A03G0709100	TraesCS6B03G0842100	TraesCS6D03G0596000
Triplet454	TraesCS3A03G0358200	TraesCS3B03G0433400	TraesCS3D03G0347000
Triplet455	TraesCS4A03G0820300	TraesCS5B03G1324500	TraesCS5D03G1183300
Triplet456	TraesCS2A03G0138900	TraesCS2B03G0197500	TraesCS2D03G0137900
Triplet457	TraesCS2A03G0948400	TraesCS2B03G1047000	TraesCS2D03G0889600
Triplet458	TraesCS7A03G0482500	TraesCS7B03G0297700	TraesCS7D03G0466700
Triplet459	TraesCS2A03G0134900	TraesCS2B03G0186000	TraesCS2D03G0133800
Triplet460	TraesCS5A03G0511700	TraesCS5B03G0519100	TraesCS5D03G0478600
Triplet461	TraesCS6A03G0357400	TraesCS6B03G0452400	TraesCS6D03G0313300
Triplet462	TraesCS7A03G0853800	TraesCS7B03G0655800	TraesCS7D03G0783400
Triplet463	TraesCS3A03G1172800	TraesCS3B03G1404500	TraesCS3D03G1116500
Triplet464	TraesCS2A03G0703600	TraesCS2B03G0782400	TraesCS2D03G0651600
Triplet465	TraesCS4A03G0155100	TraesCS4B03G0634900	TraesCS4D03G0563600
Triplet466	TraesCS1A03G0609200	TraesCS1B03G0704900	TraesCS1D03G0580000
Triplet467	TraesCS7A03G0958300	TraesCS7B03G0801200	TraesCS7D03G0923000
Triplet468	TraesCS3A03G0055600	TraesCS3B03G0039200	TraesCS3D03G0032200
Triplet469	TraesCS2A03G0943700	TraesCS2B03G1040500	TraesCS2D03G0882900
Triplet470	TraesCS1A03G1043200	TraesCS1B03G1241900	TraesCS1D03G1005800
Triplet471	TraesCS2A03G0827000	TraesCS2B03G0914000	TraesCS2D03G0769000
Triplet472	TraesCS1A03G0053400	TraesCS1B03G0058100	TraesCS1D03G0043500
Triplet473	TraesCS4A03G0276200	TraesCS4B03G0492400	TraesCS4D03G0437400
Triplet474	TraesCS3A03G0625400	TraesCS3B03G0702900	TraesCS3D03G0572100
Triplet475	TraesCS3A03G1263100	TraesCS3B03G1489700	TraesCS3D03G1187700
Triplet476	TraesCS1A03G0723900	TraesCS1B03G0826000	TraesCS1D03G0687200
Triplet477	TraesCS5A03G0575200	TraesCS5B03G0587100	TraesCS5D03G0539900
Triplet478	TraesCS7A03G0891600	TraesCS7B03G0721500	TraesCS7D03G0845000
Triplet479	TraesCS4A03G0132800	TraesCS4B03G0664700	TraesCS4D03G0589300
Triplet480	TraesCS5A03G0394400	TraesCS5B03G0389200	TraesCS5D03G0374200
Triplet481	TraesCS5A03G0807900	TraesCS5B03G0838200	TraesCS5D03G0763500
Triplet482	TraesCS6A03G0263600	TraesCS6B03G0352500	TraesCS6D03G0217300
Triplet483	TraesCS2A03G1311900	TraesCS2B03G1512900	TraesCS2D03G1277800
Triplet484	TraesCS4A03G0209800	TraesCS4B03G0564400	TraesCS4D03G0498100
Triplet485	TraesCS5A03G0127800	TraesCS5B03G0138500	TraesCS5D03G0150700
Triplet486	TraesCS6A03G0814000	TraesCS6B03G0966000	TraesCS6D03G0688300
Triplet487	TraesCS2A03G0741700	TraesCS2B03G0818200	TraesCS2D03G0684600
Triplet488	TraesCS4A03G0104900	TraesCS4B03G0677500	TraesCS4D03G0602700
Triplet489	TraesCS7A03G0927500	TraesCS7B03G0775400	TraesCS7D03G0891300
Triplet490	TraesCS3A03G0366300	TraesCS3B03G0439600	TraesCS3D03G0353600
Triplet491	TraesCS3A03G0454400	TraesCS3B03G0529900	TraesCS3D03G0420600
Triplet492	TraesCS1A03G0562000	TraesCS1B03G0655700	TraesCS1D03G0540900
Triplet493	TraesCS4A03G0609600	TraesCS4B03G0194800	TraesCS4D03G0161700
Triplet494	TraesCS3A03G0343100	TraesCS3B03G0418700	TraesCS3D03G0331500
Triplet495	TraesCS1A03G0501000	TraesCS1B03G0572600	TraesCS1D03G0487000
Triplet496	TraesCS3A03G0659600	TraesCS3B03G0748500	TraesCS3D03G0602400
Triplet497	TraesCS5A03G0849900	TraesCS5B03G0892400	TraesCS5D03G0812100
Triplet498	TraesCS5A03G0796900	TraesCS5B03G0829100	TraesCS5D03G0753000
Triplet499	TraesCS2A03G0852000	TraesCS2B03G0944700	TraesCS2D03G0794800
Triplet500	TraesCS3A03G1062800	TraesCS3B03G1228900	TraesCS3D03G0990900
Triplet501	TraesCS3A03G0764800	TraesCS3B03G0878400	TraesCS3D03G0707200
Triplet502	TraesCS7A03G0792300	TraesCS7B03G0627800	TraesCS7D03G0756000
Triplet503	TraesCS4A03G0522800	TraesCS4B03G0274800	TraesCS4D03G0236300
Triplet504	TraesCS4A03G0815900	TraesCS5B03G1331000	TraesCS5D03G1188600
Triplet505	TraesCS2A03G0900600	TraesCS2B03G0990700	TraesCS2D03G0839400
Triplet506	TraesCS6A03G0633300	TraesCS6B03G0740100	TraesCS6D03G0509900
Triplet507	TraesCS4A03G0205200	TraesCS4B03G0569700	TraesCS4D03G0503600
Triplet508	TraesCS5A03G0713700	TraesCS5B03G0753400	TraesCS5D03G0682600
Triplet509	TraesCS3A03G0603000	TraesCS3B03G0684500	TraesCS3D03G0554800
Triplet510	TraesCS6A03G0617900	TraesCS6B03G0754400	TraesCS6D03G0524200
Triplet511	TraesCS6A03G0258300	TraesCS6B03G0349300	TraesCS6D03G0213000
Triplet512	TraesCS4A03G0403300	TraesCS4B03G0430100	TraesCS4D03G0316400
Triplet513	TraesCS3A03G0711600	TraesCS3B03G0814800	TraesCS3D03G0654800
Triplet514	TraesCS5A03G0358200	TraesCS5B03G0347200	TraesCS5D03G0342700
Triplet515	TraesCS5A03G0653600	TraesCS5B03G0681600	TraesCS5D03G0621500
Triplet516	TraesCS5A03G0731500	TraesCS5B03G0769600	TraesCS5D03G0696900
Triplet517	TraesCS5A03G0933400	TraesCS5B03G0983500	TraesCS5D03G0892100
Triplet518	TraesCS3A03G0405700	TraesCS3B03G0493900	TraesCS3D03G0387300
Triplet519	TraesCS7A03G0543000	TraesCS7B03G0358500	TraesCS7D03G0520300
Triplet520	TraesCS7A03G1331100	TraesCS7B03G1264700	TraesCS7D03G1254200
Triplet521	TraesCS2A03G0934600	TraesCS2B03G1028400	TraesCS2D03G0873500
Triplet522	TraesCS5A03G0784800	TraesCS5B03G0817300	TraesCS5D03G0743200
Triplet523	TraesCS1A03G1031300	TraesCS1B03G1220900	TraesCS1D03G0993400
Triplet524	TraesCS3A03G0532200	TraesCS3B03G0616400	TraesCS3D03G0497300
Triplet525	TraesCS6A03G0800500	TraesCS6B03G0945500	TraesCS6D03G0676300
Triplet526	TraesCS3A03G0727800	TraesCS3B03G0834700	TraesCS3D03G0672600
Triplet527	TraesCS2A03G1002600	TraesCS2B03G1114100	TraesCS2D03G0937700
Triplet528	TraesCS7A03G0808700	TraesCS7B03G0646700	TraesCS7D03G0773300
Triplet529	TraesCS7A03G0869700	TraesCS7B03G0743600	TraesCS7D03G0864300
Triplet530	TraesCS5A03G0270900	TraesCS5B03G0277700	TraesCS5D03G0273200
Triplet531	TraesCS3A03G0707700	TraesCS3B03G0809600	TraesCS3D03G0650600
Triplet532	TraesCS2A03G0481600	TraesCS2B03G0600500	TraesCS2D03G0485100
Triplet533	TraesCS7A03G0867400	TraesCS7B03G0746300	TraesCS7D03G0867400
Triplet534	TraesCS4A03G0239500	TraesCS4B03G0528000	TraesCS4D03G0467700
Triplet535	TraesCS1A03G0868100	TraesCS1B03G1002700	TraesCS1D03G0837100
Triplet536	TraesCS5A03G0080400	TraesCS5B03G0083100	TraesCS5D03G0104700
Triplet537	TraesCS4A03G0686900	TraesCS4B03G0108900	TraesCS4D03G0091900
Triplet538	TraesCS4A03G0368100	TraesCS4B03G0292700	TraesCS4D03G0305700
Triplet539	TraesCS2A03G0458900	TraesCS2B03G0580100	TraesCS2D03G0466600
Triplet540	TraesCS5A03G0076200	TraesCS5B03G0074700	TraesCS5D03G0100300
Triplet541	TraesCS5A03G1183900	TraesCS4B03G0866000	TraesCS4D03G0766300
Triplet542	TraesCS7A03G0582400	TraesCS7B03G0407400	TraesCS7D03G0565700
Triplet543	TraesCS5A03G0698400	TraesCS5B03G0734200	TraesCS5D03G0665000
Triplet544	TraesCS7A03G0757600	TraesCS7B03G0588100	TraesCS7D03G0728900
Triplet545	TraesCS1A03G0708500	TraesCS1B03G0809400	TraesCS1D03G0673000
Triplet546	TraesCS2A03G0808200	TraesCS2B03G0893200	TraesCS2D03G0747200
Triplet547	TraesCS4A03G0009500	TraesCS4B03G0786000	TraesCS4D03G0704200
Triplet548	TraesCS3A03G0216000	TraesCS3B03G0258200	TraesCS3D03G0196000
Triplet549	TraesCS6A03G0252000	TraesCS6B03G0344100	TraesCS6D03G0207400
Triplet550	TraesCS5A03G0456900	TraesCS5B03G0450500	TraesCS5D03G0423000
Triplet551	TraesCS1A03G0968400	TraesCS1B03G1152500	TraesCS1D03G0941900
Triplet552	TraesCS5A03G0732100	TraesCS5B03G0769300	TraesCS5D03G0695700
Triplet553	TraesCS1A03G0106500	TraesCS1B03G0134800	TraesCS1D03G0093300
Triplet554	TraesCS7A03G0438100	TraesCS7B03G0246800	TraesCS7D03G0423100
Triplet555	TraesCS3A03G0660400	TraesCS3B03G0752900	TraesCS3D03G0603500
Triplet556	TraesCS5A03G0849400	TraesCS5B03G0891200	TraesCS5D03G0811500
Triplet557	TraesCS7A03G0398300	TraesCS7B03G0198100	TraesCS7D03G0383300
Triplet558	TraesCS2A03G0756300	TraesCS2B03G0833100	TraesCS2D03G0698200
Triplet559	TraesCS3A03G0327600	TraesCS3B03G0389600	TraesCS3D03G0309800
Triplet560	TraesCS2A03G0898600	TraesCS2B03G0989500	TraesCS2D03G0838100
Triplet561	TraesCS7A03G0986800	TraesCS7B03G0823800	TraesCS7D03G0944500
Triplet562	TraesCS7A03G0805500	TraesCS7B03G0642400	TraesCS7D03G0767400
Triplet563	TraesCS7A03G0810500	TraesCS7B03G0647900	TraesCS7D03G0775300
Triplet564	TraesCS2A03G0989400	TraesCS2B03G1097600	TraesCS2D03G0926500
Triplet565	TraesCS2A03G1131000	TraesCS2B03G1283100	TraesCS2D03G1080100
Triplet566	TraesCS7A03G0644200	TraesCS7B03G0469000	TraesCS7D03G0624900
Triplet567	TraesCS7A03G0496000	TraesCS7B03G0309200	TraesCS7D03G0479100
Triplet568	TraesCS6A03G0761000	TraesCS6B03G0905200	TraesCS6D03G0643900
Triplet569	TraesCS2A03G0238900	TraesCS2B03G0328400	TraesCS2D03G0249000
Triplet570	TraesCS2A03G1090600	TraesCS2B03G1222600	TraesCS2D03G1034300
Triplet571	TraesCS2A03G0237000	TraesCS2B03G0327500	TraesCS2D03G0251100
Triplet572	TraesCS5A03G0460700	TraesCS5B03G0455700	TraesCS5D03G0426200
Triplet573	TraesCS5A03G0684600	TraesCS5B03G0722000	TraesCS5D03G0653900
Triplet574	TraesCS3A03G0161400	TraesCS3B03G0202700	TraesCS3D03G0143400
Triplet575	TraesCS3A03G0813800	TraesCS3B03G0935600	TraesCS3D03G0749600
Triplet576	TraesCS6A03G0284400	TraesCS6B03G0373100	TraesCS6D03G0240000
Triplet577	TraesCS7A03G0285500	TraesCS7B03G0047800	TraesCS7D03G0264000
Triplet578	TraesCS6A03G0010200	TraesCS6B03G0023500	TraesCS6D03G0016600
Triplet579	TraesCS4A03G0789000	TraesCS5B03G1365700	TraesCS5D03G1201000
Triplet580	TraesCS4A03G0235600	TraesCS4B03G0532600	TraesCS4D03G0472800
Triplet581	TraesCS7A03G0861300	TraesCS7B03G0754800	TraesCS7D03G0874000
Triplet582	TraesCS2A03G1283300	TraesCS2B03G1474700	TraesCS2D03G1245900
Triplet583	TraesCS2A03G0958800	TraesCS2B03G1060900	TraesCS2D03G0900800
Triplet584	TraesCS6A03G0089500	TraesCS6B03G0128500	TraesCS6D03G0094700
Triplet585	TraesCS3A03G0470500	TraesCS3B03G0538700	TraesCS3D03G0428300
Triplet586	TraesCS4A03G0762500	TraesCS4B03G0021200	TraesCS4D03G0015400
Triplet587	TraesCS5A03G0588700	TraesCS5B03G0604000	TraesCS5D03G0548500
Triplet588	TraesCS7A03G0920400	TraesCS7B03G0764200	TraesCS7D03G0882600
Triplet589	TraesCS5A03G1218800	TraesCS4B03G0919000	TraesCS4D03G0807100
Triplet590	TraesCS4A03G0489500	TraesCS4B03G0326100	TraesCS4D03G0267000
Triplet591	TraesCS5A03G0626500	TraesCS5B03G0645100	TraesCS5D03G0595000
Triplet592	TraesCS1A03G0428400	TraesCS1B03G0517800	TraesCS1D03G0404500
Triplet593	TraesCS3A03G0708100	TraesCS3B03G0809700	TraesCS3D03G0651200
Triplet594	TraesCS6A03G0574700	TraesCS6B03G0691500	TraesCS6D03G0477500
Triplet595	TraesCS5A03G1159400	TraesCS4B03G0836900	TraesCS4D03G0744500
Triplet596	TraesCS7A03G0261800	TraesCS7B03G0019400	TraesCS7D03G0240200
Triplet597	TraesCS6A03G0597700	TraesCS6B03G0727500	TraesCS6D03G0498200
Triplet598	TraesCS1A03G0787600	TraesCS1B03G0904600	TraesCS1D03G0754400
Triplet599	TraesCS2A03G0253500	TraesCS2B03G0350400	TraesCS2D03G0265500
Triplet600	TraesCS7A03G0870200	TraesCS7B03G0742900	TraesCS7D03G0863800
Triplet601	TraesCS2A03G0354200	TraesCS2B03G0473500	TraesCS2D03G0370100
Triplet602	TraesCS2A03G1014600	TraesCS2B03G1131700	TraesCS2D03G0954500
Triplet603	TraesCS4A03G0590900	TraesCS4B03G0227100	TraesCS4D03G0188300
Triplet604	TraesCS7A03G0809800	TraesCS7B03G0646900	TraesCS7D03G0774200
Triplet605	TraesCS7A03G0313700	TraesCS7B03G0089400	TraesCS7D03G0296500
Triplet606	TraesCS3A03G0907500	TraesCS3B03G1029000	TraesCS3D03G0833900
Triplet607	TraesCS4A03G0726200	TraesCS4B03G0068500	TraesCS4D03G0047600
Triplet608	TraesCS5A03G0902700	TraesCS5B03G0952000	TraesCS5D03G0865200
Triplet609	TraesCS3A03G0635800	TraesCS3B03G0704700	TraesCS3D03G0575700
Triplet610	TraesCS7A03G0596900	TraesCS7B03G0423100	TraesCS7D03G0585700
Triplet611	TraesCS4A03G0073600	TraesCS4B03G0711200	TraesCS4D03G0634700
Triplet612	TraesCS1A03G0801400	TraesCS1B03G0920800	TraesCS1D03G0768400
Triplet613	TraesCS6A03G0006100	TraesCS6B03G0015900	TraesCS6D03G0011500
Triplet614	TraesCS1A03G0508100	TraesCS1B03G0579100	TraesCS1D03G0479100
Triplet615	TraesCS4A03G0495600	TraesCS4B03G0318100	TraesCS4D03G0260700
Triplet616	TraesCS7A03G0486000	TraesCS7B03G0301300	TraesCS7D03G0469400
Triplet617	TraesCS5A03G0116500	TraesCS5B03G0128800	TraesCS5D03G0138900
Triplet618	TraesCS5A03G0806200	TraesCS5B03G0837100	TraesCS5D03G0761800
Triplet619	TraesCS6A03G0794500	TraesCS6B03G0938700	TraesCS6D03G0670500
Triplet620	TraesCS3A03G0836200	TraesCS3B03G0959900	TraesCS3D03G0767900
Triplet621	TraesCS5A03G0234800	TraesCS5B03G0248100	TraesCS5D03G0246600
Triplet622	TraesCS6A03G0836600	TraesCS6B03G0997900	TraesCS6D03G0710200
Triplet623	TraesCS7A03G0889400	TraesCS7B03G0725400	TraesCS7D03G0848400
Triplet624	TraesCS6A03G0871200	TraesCS6B03G1041700	TraesCS6D03G0742300
Triplet625	TraesCS7A03G0901600	TraesCS7B03G0712100	TraesCS7D03G0834200
Triplet626	TraesCS6A03G0425700	TraesCS6B03G0514300	TraesCS6D03G0360800
Triplet627	TraesCS6A03G0702700	TraesCS6B03G0834900	TraesCS6D03G0591000
Triplet628	TraesCS6A03G0361300	TraesCS6B03G0455900	TraesCS6D03G0317300
Triplet629	TraesCS1A03G0208000	TraesCS1B03G0278200	TraesCS1D03G0202300
Triplet630	TraesCS4A03G0699400	TraesCS4B03G0096300	TraesCS4D03G0069700
Triplet631	TraesCS4A03G0652000	TraesCS4B03G0147600	TraesCS4D03G0124900
Triplet632	TraesCS1A03G0439700	TraesCS1B03G0534400	TraesCS1D03G0413000
Triplet633	TraesCS6A03G0785900	TraesCS6B03G0932400	TraesCS6D03G0664700
Triplet634	TraesCS6A03G0217200	TraesCS6B03G0306200	TraesCS6D03G0175600
Triplet635	TraesCS2A03G0360600	TraesCS2B03G0479900	TraesCS2D03G0376300
Triplet636	TraesCS5A03G0061200	TraesCS5B03G0053500	TraesCS5D03G0078200
Triplet637	TraesCS5A03G0506500	TraesCS5B03G0512200	TraesCS5D03G0473100
Triplet638	TraesCS2A03G1071100	TraesCS2B03G1198700	TraesCS2D03G1013800
Triplet639	TraesCS4A03G0659200	TraesCS4B03G0137800	TraesCS4D03G0116800
Triplet640	TraesCS1A03G0684800	TraesCS1B03G0779000	TraesCS1D03G0648800
Triplet641	TraesCS6A03G0345200	TraesCS6B03G0441000	TraesCS6D03G0298500
Triplet642	TraesCS2A03G0909500	TraesCS2B03G0998700	TraesCS2D03G0849000
Triplet643	TraesCS2A03G1081100	TraesCS2B03G1213100	TraesCS2D03G1023700
Triplet644	TraesCS3A03G0616600	TraesCS3B03G0696700	TraesCS3D03G0565500
Triplet645	TraesCS5A03G0227000	TraesCS5B03G0241800	TraesCS5D03G0241100
Triplet646	TraesCS4A03G0134200	TraesCS4B03G0617500	TraesCS4D03G0545500
Triplet647	TraesCS6A03G0740900	TraesCS6B03G0879500	TraesCS6D03G0622400
Triplet648	TraesCS3A03G0857000	TraesCS3B03G0981000	TraesCS3D03G0784800
Triplet649	TraesCS4A03G0281800	TraesCS4B03G0485900	TraesCS4D03G0433500
Triplet650	TraesCS3A03G0349400	TraesCS3B03G0425200	TraesCS3D03G0339300
Triplet651	TraesCS4A03G0271200	TraesCS4B03G0496800	TraesCS4D03G0441600
Triplet652	TraesCS5A03G0951600	TraesCS5B03G1000500	TraesCS5D03G0906800
Triplet653	TraesCS1A03G0579500	TraesCS1B03G0672600	TraesCS1D03G0553800
Triplet654	TraesCS2A03G1285500	TraesCS2B03G1477500	TraesCS2D03G1249100
Triplet655	TraesCS2A03G1177800	TraesCS2B03G1339800	TraesCS2D03G1131400
Triplet656	TraesCS6A03G0612000	TraesCS6B03G0760800	TraesCS6D03G0527600
Triplet657	TraesCS1A03G0902400	TraesCS1B03G1060000	TraesCS1D03G0880600
Triplet658	TraesCS2A03G0948600	TraesCS2B03G1047200	TraesCS2D03G0889800
Triplet659	TraesCS2A03G0509100	TraesCS2B03G0612400	TraesCS2D03G0497000
Triplet660	TraesCS2A03G0759400	TraesCS2B03G0837000	TraesCS2D03G0700600
Triplet661	TraesCS5A03G0473500	TraesCS5B03G0469700	TraesCS5D03G0437300
Triplet662	TraesCS5A03G0055200	TraesCS5B03G0046000	TraesCS5D03G0070100
Triplet663	TraesCS5A03G1205900	TraesCS4B03G0899400	TraesCS4D03G0792400
Triplet664	TraesCS7A03G1188800	TraesCS7B03G1060000	TraesCS7D03G1128500
Triplet665	TraesCS1A03G1081300	TraesCS1B03G1278400	TraesCS1D03G1042100
Triplet666	TraesCS3A03G0834600	TraesCS3B03G0958100	TraesCS3D03G0766000
Triplet667	TraesCS2A03G0263100	TraesCS2B03G0364900	TraesCS2D03G0274200
Triplet668	TraesCS2A03G1324300	TraesCS2B03G1526300	TraesCS2D03G1290700
Triplet669	TraesCS5A03G0832400	TraesCS5B03G0871400	TraesCS5D03G0796800
Triplet670	TraesCS5A03G0459800	TraesCS5B03G0452200	TraesCS5D03G0424700
Triplet671	TraesCS4A03G0378800	TraesCS4B03G0387800	TraesCS4D03G0353100
Triplet672	TraesCS4A03G0069900	TraesCS4B03G0715100	TraesCS4D03G0639400
Triplet673	TraesCS6A03G0379400	TraesCS6B03G0469400	TraesCS6D03G0325900
Triplet674	TraesCS1A03G1021300	TraesCS1B03G1203900	TraesCS1D03G0981200
Triplet675	TraesCS7A03G0401100	TraesCS7B03G0201100	TraesCS7D03G0386400
Triplet676	TraesCS1A03G0675100	TraesCS4B03G0839500	TraesCS7D03G0932800
Triplet677	TraesCS2A03G0214700	TraesCS2B03G0295500	TraesCS2D03G0220000
Triplet678	TraesCS6A03G0672700	TraesCS6B03G0802900	TraesCS6D03G0562800
Triplet679	TraesCS4A03G0147800	TraesCS4B03G0627500	TraesCS4D03G0556100
Triplet680	TraesCS7A03G1159700	TraesCS7B03G1026900	TraesCS7D03G1107900
Triplet681	TraesCS1A03G0067500	TraesCS1B03G0074000	TraesCS1D03G0057500
Triplet682	TraesCS7A03G0848900	TraesCS7B03G0661400	TraesCS7D03G0788700
Triplet683	TraesCS6A03G0812000	TraesCS6B03G0962400	TraesCS6D03G0686100
Triplet684	TraesCS3A03G0528700	TraesCS3B03G0607900	TraesCS3D03G0489900
Triplet685	TraesCS7A03G0740200	TraesCS7B03G0570200	TraesCS7D03G0707100
Triplet686	TraesCS5A03G0405300	TraesCS5B03G0401900	TraesCS5D03G0365500
Triplet687	TraesCS2A03G0315900	TraesCS2B03G0433900	TraesCS2D03G0331400
Triplet688	TraesCS7A03G0474100	TraesCS7B03G0284700	TraesCS7D03G0457500
Triplet689	TraesCS4A03G0513000	TraesCS4B03G0285900	TraesCS4D03G0243500
Triplet690	TraesCS2A03G1327600	TraesCS2B03G1529800	TraesCS2D03G1296300
Triplet691	TraesCS1A03G0384900	TraesCS1B03G0457400	TraesCS1D03G0359200
Triplet692	TraesCS6A03G0859200	TraesCS6B03G1029000	TraesCS6D03G0729600
Triplet693	TraesCS5A03G0149600	TraesCS5B03G0146300	TraesCS5D03G0169600
Triplet694	TraesCS7A03G0822400	TraesCS7B03G0682200	TraesCS7D03G0806900
Triplet695	TraesCS6A03G0290600	TraesCS6B03G0379100	TraesCS6D03G0246900
Triplet696	TraesCS2A03G0217900	TraesCS2B03G0299100	TraesCS2D03G0224000
Triplet697	TraesCS7A03G1187600	TraesCS7B03G1058200	TraesCS7D03G1127400
Triplet698	TraesCS3A03G0925400	TraesCS3B03G1050500	TraesCS3D03G0858200
Triplet699	TraesCS7A03G1099800	TraesCS7B03G0948200	TraesCS7D03G1049400
Triplet700	TraesCS4A03G0199100	TraesCS4B03G0576200	TraesCS4D03G0510300
Triplet701	TraesCS6A03G0955700	TraesCS6B03G1165600	TraesCS6D03G0834000
Triplet702	TraesCS1A03G0881700	TraesCS1B03G1029700	TraesCS1D03G0855600
Triplet703	TraesCS3A03G0947900	TraesCS3B03G1081800	TraesCS3D03G0881900
Triplet704	TraesCS4A03G0874600	TraesCS5B03G1261600	TraesCS5D03G1130800
Triplet705	TraesCS2A03G0675800	TraesCS2B03G0756900	TraesCS2D03G0629500
Triplet706	TraesCS1A03G0104100	TraesCS1B03G0132300	TraesCS1D03G0091300
Triplet707	TraesCS5A03G0020800	TraesCS5B03G0016300	TraesCS5D03G0030800
Triplet708	TraesCS6A03G0721000	TraesCS6B03G0854100	TraesCS6D03G0604100
Triplet709	TraesCS5A03G0881300	TraesCS5B03G0926900	TraesCS5D03G0843000
Triplet710	TraesCS1A03G0243600	TraesCS1B03G0302000	TraesCS1D03G0216700
Triplet711	TraesCS5A03G0004000	TraesCS5B03G0004200	TraesCS5D03G0005300
Triplet712	TraesCS2A03G0109700	TraesCS2B03G0150600	TraesCS2D03G0106700
Triplet713	TraesCS7A03G0846700	TraesCS7B03G0664500	TraesCS7D03G0791100
Triplet714	TraesCS3A03G0407900	TraesCS3B03G0495100	TraesCS3D03G0388400
Triplet715	TraesCS7A03G0991400	TraesCS7B03G0827100	TraesCS7D03G0947700
Triplet716	TraesCS5A03G0431600	TraesCS5B03G0427600	TraesCS5D03G0400500
Triplet717	TraesCS6A03G0963300	TraesCS6B03G1178200	TraesCS6D03G0843200
Triplet718	TraesCS7A03G0627900	TraesCS7B03G0454200	TraesCS7D03G0610700
Triplet719	TraesCS6A03G0818700	TraesCS6B03G0969600	TraesCS6D03G0692300
Triplet720	TraesCS3A03G1064300	TraesCS3B03G1232200	TraesCS3D03G0992200
Triplet721	TraesCS4A03G0042100	TraesCS4B03G0742000	TraesCS4D03G0661600
Triplet722	TraesCS5A03G0433200	TraesCS5B03G0429100	TraesCS5D03G0402200
Triplet723	TraesCS2A03G0406800	TraesCS2B03G0509100	TraesCS2D03G0400200
Triplet724	TraesCS5A03G0470300	TraesCS5B03G0463400	TraesCS5D03G0432100
Triplet725	TraesCS7A03G0569000	TraesCS7B03G0392300	TraesCS7D03G0550500
Triplet726	TraesCS6A03G0688300	TraesCS6B03G0788400	TraesCS6D03G0577400
Triplet727	TraesCS2A03G0951300	TraesCS2B03G1051700	TraesCS2D03G0894000
Triplet728	TraesCS3A03G0800900	TraesCS3B03G0924400	TraesCS3D03G0738900
Triplet729	TraesCS5A03G0137600	TraesCS5B03G0154500	TraesCS5D03G0160200
Triplet730	TraesCS2A03G0509300	TraesCS2B03G0612700	TraesCS2D03G0497200
Triplet731	TraesCS7A03G0840000	TraesCS7B03G0673700	TraesCS7D03G0799400
Triplet732	TraesCS4A03G0093300	TraesCS4B03G0686200	TraesCS4D03G0614100
Triplet733	TraesCS2A03G0749400	TraesCS2B03G0825800	TraesCS2D03G0693200
Triplet734	TraesCS7A03G0930800	TraesCS7B03G0778400	TraesCS7D03G0896900
Triplet735	TraesCS1A03G0273000	TraesCS1B03G0360300	TraesCS1D03G0270500
Triplet736	TraesCS2A03G0435300	TraesCS2B03G0562400	TraesCS2D03G0436200
Triplet737	TraesCS6A03G0149700	TraesCS6B03G0212700	TraesCS1D03G0328100
Triplet738	TraesCS7A03G0931700	TraesCS7B03G0780300	TraesCS7D03G0897700
Triplet739	TraesCS6A03G0673500	TraesCS6B03G0802300	TraesCS6D03G0564000
Triplet740	TraesCS5A03G0965600	TraesCS5B03G1016200	TraesCS5D03G0920100
Triplet741	TraesCS4A03G0076300	TraesCS4B03G0707400	TraesCS4D03G0632300
Triplet742	TraesCS2A03G1273500	TraesCS2B03G1455900	TraesCS2D03G1229100
Triplet743	TraesCS5A03G0583700	TraesCS5B03G0598200	TraesCS5D03G0553700
Triplet744	TraesCS7A03G1020100	TraesCS7B03G0861100	TraesCS7D03G0975500
Triplet745	TraesCS4A03G0192600	TraesCS4B03G0582000	TraesCS4D03G0516200
Triplet746	TraesCS2A03G0784700	TraesCS2B03G0871800	TraesCS2D03G0723300
Triplet747	TraesCS2A03G0160900	TraesCS2B03G0224500	TraesCS2D03G0158200
Triplet748	TraesCS4A03G0193900	TraesCS4B03G0580300	TraesCS4D03G0515400
Triplet749	TraesCS3A03G0721900	TraesCS3B03G0828100	TraesCS3D03G0665600
Triplet750	TraesCS6A03G0482800	TraesCS6B03G0588900	TraesCS6D03G0422700
Triplet751	TraesCS2A03G0989200	TraesCS2B03G1097100	TraesCS2D03G0926400
Triplet752	TraesCS3A03G1250700	TraesCS3B03G1494000	TraesCS3D03G1180100
Triplet753	TraesCS3A03G0436100	TraesCS3B03G0514600	TraesCS3D03G0406500
Triplet754	TraesCS1A03G1014500	TraesCS1B03G1195600	TraesCS1D03G0975300
Triplet755	TraesCS2A03G1244100	TraesCS2B03G1425400	TraesCS2D03G1199400
Triplet756	TraesCS1A03G1079700	TraesCS1B03G1274100	TraesCS1D03G1039300
Triplet757	TraesCS7A03G0858700	TraesCS7B03G0757100	TraesCS7D03G0876500
Triplet758	TraesCS2A03G1085900	TraesCS2B03G1217500	TraesCS2D03G1028000
Triplet759	TraesCS6A03G0262900	TraesCS6B03G0351400	TraesCS6D03G0216300
Triplet760	TraesCS6A03G0443400	TraesCS6B03G0538700	TraesCS6D03G0371300
Triplet761	TraesCS5A03G0764000	TraesCS5B03G0797300	TraesCS5D03G0722700
Triplet762	TraesCS3A03G0715000	TraesCS3B03G0820400	TraesCS3D03G0657900
Triplet763	TraesCS1A03G0637400	TraesCS1B03G0724900	TraesCS1D03G0596200
Triplet764	TraesCS2A03G1272100	TraesCS2B03G1452800	TraesCS2D03G1227600
Triplet765	TraesCS2A03G0170900	TraesCS2B03G0236600	TraesCS2D03G0167800
Triplet766	TraesCS3A03G0592600	TraesCS3B03G0673300	TraesCS3D03G0547100
Triplet767	TraesCS1A03G0688000	TraesCS1B03G0783200	TraesCS1D03G0652000
Triplet768	TraesCS2A03G0744500	TraesCS2B03G0821500	TraesCS2D03G0687000
Triplet769	TraesCS2A03G0047800	TraesCS2B03G0069700	TraesCS2D03G0047500
Triplet770	TraesCS3A03G0661300	TraesCS3B03G0755100	TraesCS3D03G0604400
Triplet771	TraesCS3A03G0298000	TraesCS3B03G0386300	TraesCS3D03G0306200
Triplet772	TraesCS4A03G0227600	TraesCS4B03G0543100	TraesCS4D03G0481000
Triplet773	TraesCS4A03G0648100	TraesCS4B03G0153400	TraesCS4D03G0129400
Triplet774	TraesCS2A03G0210700	TraesCS2B03G0289600	TraesCS2D03G0215900
Triplet775	TraesCS6A03G0604900	TraesCS6B03G0768400	TraesCS6D03G0531300
Triplet776	TraesCS2A03G0211100	TraesCS2B03G0289700	TraesCS2D03G0216300
Triplet777	TraesCS6A03G0390400	TraesCS6B03G0490100	TraesCS6D03G0337800
Triplet778	TraesCS5A03G1153300	TraesCS4B03G0832200	TraesCS4D03G0740800
Triplet779	TraesCS1A03G0078200	TraesCS1B03G0094400	TraesCS1D03G0067900
Triplet780	TraesCS7A03G0630400	TraesCS7B03G0455500	TraesCS7D03G0611600
Triplet781	TraesCS6A03G0617100	TraesCS6B03G0755000	TraesCS6D03G0525200
Triplet782	TraesCS1A03G0453400	TraesCS1B03G0545000	TraesCS1D03G0446700
Triplet783	TraesCS5A03G0937700	TraesCS5B03G0988600	TraesCS5D03G0897900
Triplet784	TraesCS1A03G0476900	TraesCS1B03G0593000	TraesCS1D03G0419000
Triplet785	TraesCS2A03G0460500	TraesCS2B03G0581100	TraesCS2D03G0467600
Triplet786	TraesCS5A03G0472700	TraesCS5B03G0468200	TraesCS5D03G0436000
Triplet787	TraesCS1A03G0079100	TraesCS1B03G0095600	TraesCS1D03G0068700
Triplet788	TraesCS1A03G0889500	TraesCS1B03G1040700	TraesCS1D03G0865200
Triplet789	TraesCS1A03G0585600	TraesCS1B03G0677900	TraesCS1D03G0556400
Triplet790	TraesCS5A03G0175500	TraesCS5B03G0186000	TraesCS5D03G0193500
Triplet791	TraesCS2A03G0802600	TraesCS2B03G0888300	TraesCS2D03G0742500
Triplet792	TraesCS2A03G0879300	TraesCS2B03G0973900	TraesCS2D03G0823300
Triplet793	TraesCS3A03G0552300	TraesCS3B03G0634700	TraesCS3D03G0513400
Triplet794	TraesCS1A03G0589400	TraesCS1B03G0684700	TraesCS1D03G0560600
Triplet795	TraesCS4A03G0506400	TraesCS4B03G0306400	TraesCS4D03G0250300
Triplet796	TraesCS4A03G0053100	TraesCS4B03G0736200	TraesCS4D03G0654700
Triplet797	TraesCS7A03G0717900	TraesCS7B03G0529300	TraesCS7D03G0681000
Triplet798	TraesCS3A03G0607100	TraesCS3B03G0687300	TraesCS3D03G0556400
Triplet799	TraesCS5A03G0603700	TraesCS5B03G0622400	TraesCS5D03G0569200
Triplet800	TraesCS6A03G0654100	TraesCS6B03G0825100	TraesCS6D03G0542400
Triplet801	TraesCS5A03G0547600	TraesCS5B03G0557800	TraesCS5D03G0511400
Triplet802	TraesCS5A03G0354900	TraesCS5B03G0344400	TraesCS5D03G0340800
Triplet803	TraesCS3A03G0852000	TraesCS3B03G0976600	TraesCS3D03G0780500
Triplet804	TraesCS7A03G0852800	TraesCS7B03G0659100	TraesCS7D03G0784400
Triplet805	TraesCS6A03G0732300	TraesCS6B03G0867100	TraesCS6D03G0616900
Triplet806	TraesCS1A03G1034400	TraesCS1B03G1232800	TraesCS1D03G0997200
Triplet807	TraesCS3A03G0917300	TraesCS3B03G1033800	TraesCS3D03G0838100
Triplet808	TraesCS4A03G0671800	TraesCS4B03G0125600	TraesCS4D03G0106200
Triplet809	TraesCS4A03G0016500	TraesCS4B03G0774700	TraesCS4D03G0695100
Triplet810	TraesCS3A03G1272700	TraesCS3B03G1517400	TraesCS3D03G1194600
Triplet811	TraesCS3A03G0833000	TraesCS3B03G0954700	TraesCS3D03G0765000
Triplet812	TraesCS3A03G0640300	TraesCS3B03G0719300	TraesCS3D03G0585100
Triplet813	TraesCS7A03G0621200	TraesCS7B03G0445200	TraesCS7D03G0604600
Triplet814	TraesCS3A03G0811800	TraesCS3B03G0934200	TraesCS3D03G0747800
Triplet815	TraesCS5A03G0507300	TraesCS5B03G0512900	TraesCS5D03G0473500
Triplet816	TraesCS5A03G0547800	TraesCS5B03G0558200	TraesCS5D03G0511600
Triplet817	TraesCS7A03G0768500	TraesCS7B03G0598500	TraesCS7D03G0736600
Triplet818	TraesCS3A03G0107800	TraesCS3B03G0138600	TraesCS3D03G0095000
Triplet819	TraesCS7A03G0482800	TraesCS7B03G0297800	TraesCS7D03G0467000
Triplet820	TraesCS3A03G0699200	TraesCS3B03G0796700	TraesCS3D03G0640400
Triplet821	TraesCS5A03G0257000	TraesCS5B03G0271100	TraesCS5D03G0266500
Triplet822	TraesCS5A03G0944900	TraesCS5B03G0994200	TraesCS5D03G0902300
Triplet823	TraesCS2A03G0376900	TraesCS2B03G0501900	TraesCS2D03G0394900
Triplet824	TraesCS4A03G0181800	TraesCS4B03G0592800	TraesCS4D03G0526800
Triplet825	TraesCS2A03G0993600	TraesCS2B03G1103600	TraesCS2D03G0930600
Triplet826	TraesCS4A03G0549400	TraesCS4B03G0249700	TraesCS4D03G0210800
Triplet827	TraesCS7A03G0676500	TraesCS7B03G0480000	TraesCS7D03G0653300
Triplet828	TraesCS2A03G0808000	TraesCS2B03G0891400	TraesCS2D03G0746800
Triplet829	TraesCS1A03G0386900	TraesCS1B03G0468600	TraesCS1D03G0361000
Triplet830	TraesCS1A03G0408100	TraesCS1B03G0499300	TraesCS1D03G0376900
Triplet831	TraesCS1A03G0914900	TraesCS1B03G1077900	TraesCS1D03G0894000
Triplet832	TraesCS5A03G0854200	TraesCS5B03G0896400	TraesCS5D03G0816300
Triplet833	TraesCS6A03G0731500	TraesCS6B03G0866800	TraesCS6D03G0615700
Triplet834	TraesCS2A03G0864000	TraesCS2B03G0957000	TraesCS2D03G0805200
Triplet835	TraesCS4A03G0701000	TraesCS4B03G0094500	TraesCS4D03G0068300
Triplet836	TraesCS1A03G0403500	TraesCS1B03G0494500	TraesCS1D03G0373000
Triplet837	TraesCS1A03G0432500	TraesCS1B03G0522300	TraesCS1D03G0406800
Triplet838	TraesCS5A03G0264600	TraesCS5B03G0273300	TraesCS5D03G0270000
Triplet839	TraesCS6A03G0765000	TraesCS6B03G0910500	TraesCS6D03G0648000
Triplet840	TraesCS3A03G0872900	TraesCS3B03G0996800	TraesCS3D03G0799500
Triplet841	TraesCS5A03G0402400	TraesCS5B03G0400000	TraesCS5D03G0367100
Triplet842	TraesCS5A03G1165200	TraesCS4B03G0843000	TraesCS4D03G0751700
Triplet843	TraesCS4A03G0484200	TraesCS4B03G0328100	TraesCS4D03G0268100
Triplet844	TraesCS2A03G0908600	TraesCS2B03G0998100	TraesCS2D03G0847600
Triplet845	TraesCS5A03G0977500	TraesCS5B03G1026600	TraesCS5D03G0929500
Triplet846	TraesCS5A03G1292100	TraesCS1B03G0158000	TraesCS1D03G0047300
Triplet847	TraesCS6A03G0892900	TraesCS6B03G1074200	TraesCS6D03G0767200
Triplet848	TraesCS2A03G0156200	TraesCS2B03G0218000	TraesCS2D03G0150400
Triplet849	TraesCS4A03G0614400	TraesCS4B03G0189800	TraesCS4D03G0157000
Triplet850	TraesCS5A03G0614600	TraesCS5B03G0632300	TraesCS5D03G0581300
Triplet851	TraesCS7A03G0746300	TraesCS7B03G0574100	TraesCS7D03G0710400
Triplet852	TraesCS2A03G1006000	TraesCS2B03G1117600	TraesCS2D03G0941000
Triplet853	TraesCS2A03G1197300	TraesCS2B03G1364600	TraesCS2D03G1152900
Triplet854	TraesCS2A03G0959500	TraesCS2B03G1061700	TraesCS2D03G0901400
Triplet855	TraesCS5A03G0468300	TraesCS5B03G0462000	TraesCS5D03G0431600
Triplet856	TraesCS2A03G0587000	TraesCS2B03G0705700	TraesCS2D03G0569400
Triplet857	TraesCS5A03G0146000	TraesCS5B03G0148700	TraesCS5D03G0168100
Triplet858	TraesCS1A03G0818800	TraesCS1B03G0944600	TraesCS1D03G0789300
Triplet859	TraesCS1A03G0669300	TraesCS1B03G0760600	TraesCS1D03G0632400
Triplet860	TraesCS2A03G0165100	TraesCS2B03G0230000	TraesCS2D03G0163200
Triplet861	TraesCS5A03G1226000	TraesCS4B03G0923500	TraesCS4D03G0809500
Triplet862	TraesCS4A03G0729600	TraesCS4B03G0064500	TraesCS4D03G0042700
Triplet863	TraesCS3A03G0876700	TraesCS3B03G1002200	TraesCS3D03G0803100
Triplet864	TraesCS2A03G0720900	TraesCS2B03G0797500	TraesCS2D03G0665200
Triplet865	TraesCS5A03G1268100	TraesCS4B03G0896100	TraesCS4D03G0789800
Triplet866	TraesCS1A03G0954600	TraesCS1B03G1131700	TraesCS1D03G0930700
Triplet867	TraesCS7A03G1297100	TraesCS7B03G1214900	TraesCS7D03G1229700
Triplet868	TraesCS1A03G0647100	TraesCS1B03G0733400	TraesCS1D03G0605100
Triplet869	TraesCS3A03G0693900	TraesCS3B03G0790300	TraesCS3D03G0631200
Triplet870	TraesCS3A03G0609700	TraesCS3B03G0690500	TraesCS3D03G0559800
Triplet871	TraesCS6A03G0118400	TraesCS2B03G0231600	TraesCS6D03G0193300
Triplet872	TraesCS7A03G1388100	TraesCS7B03G1340400	TraesCS7D03G1305300
Triplet873	TraesCS4A03G0747600	TraesCS4B03G0038400	TraesCS4D03G0027700
Triplet874	TraesCS3A03G1205300	TraesCS3B03G1449900	TraesCS3D03G1149600
Triplet875	TraesCS3A03G0640500	TraesCS3B03G0719900	TraesCS3D03G0585400
Triplet876	TraesCS3A03G0702300	TraesCS3B03G0801400	TraesCS3D03G0644400
Triplet877	TraesCS2A03G1123700	TraesCS2B03G1267100	TraesCS2D03G1069500
Triplet878	TraesCS4A03G0251700	TraesCS4B03G0513700	TraesCS4D03G0456400
Triplet879	TraesCS2A03G1323500	TraesCS2B03G1525800	TraesCS2D03G1290000
Triplet880	TraesCS4A03G0892000	TraesCS5B03G1240700	TraesCS5D03G1118400
Triplet881	TraesCS1A03G0925600	TraesCS1B03G1102100	TraesCS1D03G0908900
Triplet882	TraesCS4A03G0885400	TraesCS5B03G1244600	TraesCS5D03G1121300
Triplet883	TraesCS1A03G0544100	TraesCS1B03G0633700	TraesCS1D03G0524300
Triplet884	TraesCS5A03G1176100	TraesCS4B03G0856300	TraesCS4D03G0760000
Triplet885	TraesCS6A03G0581700	TraesCS6B03G0700900	TraesCS6D03G0482300
Triplet886	TraesCS3A03G0240600	TraesCS3B03G0307500	TraesCS3D03G0233000
Triplet887	TraesCS5A03G1112400	TraesCS5B03G1180300	TraesCS5D03G1065200
Triplet888	TraesCS1A03G0888800	TraesCS1B03G1040100	TraesCS1D03G0864700
Triplet889	TraesCS2A03G1061900	TraesCS2B03G1186800	TraesCS2D03G1002600
Triplet890	TraesCS5A03G0579900	TraesCS5B03G0594500	TraesCS5D03G0544200
Triplet891	TraesCS5A03G1156700	TraesCS4B03G0827400	TraesCS4D03G0738000
Triplet892	TraesCS1A03G0992000	TraesCS1B03G1174700	TraesCS1D03G0957700
Triplet893	TraesCS3A03G0929300	TraesCS3B03G1055500	TraesCS3D03G0862600
Triplet894	TraesCS5A03G0208200	TraesCS5B03G0211000	TraesCS5D03G0217600
Triplet895	TraesCS1A03G0561200	TraesCS1B03G0654300	TraesCS1D03G0539900
Triplet896	TraesCS2A03G0357600	TraesCS2B03G0477700	TraesCS2D03G0374000
Triplet897	TraesCS5A03G0784700	TraesCS5B03G0817200	TraesCS5D03G0743100
Triplet898	TraesCS1A03G0853600	TraesCS1B03G0987400	TraesCS1D03G0823500
Triplet899	TraesCS2A03G0271200	TraesCS2B03G0374100	TraesCS2D03G0282300
Triplet900	TraesCS6A03G0633000	TraesCS6B03G0740200	TraesCS6D03G0510300
Triplet901	TraesCS6A03G0696700	TraesCS6B03G0778400	TraesCS6D03G0585300
Triplet902	TraesCS7A03G0317200	TraesCS7B03G0096200	TraesCS7D03G0300700
Triplet903	TraesCS6A03G0275100	TraesCS6B03G0363200	TraesCS6D03G0227700
Triplet904	TraesCS3A03G0671000	TraesCS3B03G0766900	TraesCS3D03G0613000
Triplet905	TraesCS2A03G0367800	TraesCS2B03G0489100	TraesCS2D03G0385600
Triplet906	TraesCS3A03G0046900	TraesCS3B03G0049500	TraesCS3D03G0040000
Triplet907	TraesCS6A03G0094800	TraesCS6B03G0134100	TraesCS6D03G0101800
Triplet908	TraesCS5A03G1173500	TraesCS4B03G0852200	TraesCS4D03G0757400
Triplet909	TraesCS3A03G0967600	TraesCS3B03G1112400	TraesCS3D03G0902200
Triplet910	TraesCS2A03G0800100	TraesCS2B03G0885500	TraesCS2D03G0738800
Triplet911	TraesCS3A03G0933300	TraesCS3B03G1059300	TraesCS3D03G0865700
Triplet912	TraesCS3A03G0184200	TraesCS3B03G0225100	TraesCS3D03G0164800
Triplet913	TraesCS7A03G0585000	TraesCS7B03G0409500	TraesCS7D03G0568000
Triplet914	TraesCS7A03G0808300	TraesCS7B03G0645900	TraesCS7D03G0773000
Triplet915	TraesCS2A03G0211200	TraesCS2B03G0290000	TraesCS2D03G0216500
Triplet916	TraesCS1A03G0752000	TraesCS1B03G0858300	TraesCS1D03G0720700
Triplet917	TraesCS6A03G0682300	TraesCS6B03G0792700	TraesCS6D03G0571300
Triplet918	TraesCS7A03G0449500	TraesCS7B03G0258100	TraesCS7D03G0433900
Triplet919	TraesCS5A03G0235600	TraesCS5B03G0253200	TraesCS5D03G0247200
Triplet920	TraesCS4A03G0154300	TraesCS4B03G0632600	TraesCS4D03G0562400
Triplet921	TraesCS3A03G0644600	TraesCS3B03G0723600	TraesCS3D03G0589800
Triplet922	TraesCS7A03G0425500	TraesCS7B03G0233900	TraesCS7D03G0413200
Triplet923	TraesCS5A03G0665300	TraesCS5B03G0704500	TraesCS5D03G0635900
Triplet924	TraesCS7A03G0453000	TraesCS7B03G0262000	TraesCS7D03G0438100
Triplet925	TraesCS7A03G0897900	TraesCS7B03G0716100	TraesCS7D03G0839200
Triplet926	TraesCS2A03G0397300	TraesCS2B03G0522200	TraesCS2D03G0410700
Triplet927	TraesCS2A03G0552300	TraesCS2B03G0630300	TraesCS2D03G0561800
Triplet928	TraesCS1A03G0272800	TraesCS1B03G0360100	TraesCS1D03G0270300
Triplet929	TraesCS3A03G0758500	TraesCS3B03G0867300	TraesCS3D03G0699800
Triplet930	TraesCS4A03G0485100	TraesCS4B03G0326600	TraesCS4D03G0267300
Triplet931	TraesCS5A03G1167400	TraesCS4B03G0845200	TraesCS4D03G0753500
Triplet932	TraesCS5A03G0438600	TraesCS5B03G0433300	TraesCS5D03G0405600
Triplet933	TraesCS2A03G0704400	TraesCS2B03G0783600	TraesCS2D03G0652100
Triplet934	TraesCS6A03G0079600	TraesCS6B03G0114300	TraesCS6D03G0081400
Triplet935	TraesCS2A03G0899000	TraesCS2B03G0989900	TraesCS2D03G0838400
Triplet936	TraesCS5A03G1079200	TraesCS5B03G1142400	TraesCS5D03G1032800
Triplet937	TraesCS4A03G0528200	TraesCS4B03G0269100	TraesCS4D03G0229700
Triplet938	TraesCS3A03G0795100	TraesCS3B03G0916100	TraesCS3D03G0734800
Triplet939	TraesCS4A03G0202300	TraesCS4B03G0574400	TraesCS4D03G0507500
Triplet940	TraesCS6A03G0521700	TraesCS6B03G0643900	TraesCS6D03G0415400
Triplet941	TraesCS2A03G1030900	TraesCS2B03G1152100	TraesCS2D03G0970300
Triplet942	TraesCS7A03G0726600	TraesCS7B03G0541500	TraesCS7D03G0697300
Triplet943	TraesCS5A03G0927400	TraesCS5B03G0977000	TraesCS5D03G0886100
Triplet944	TraesCS3A03G0879000	TraesCS3B03G1005100	TraesCS3D03G0805500
Triplet945	TraesCS4A03G0819400	TraesCS5B03G1326000	TraesCS5D03G1185000
Triplet946	TraesCS6A03G0798400	TraesCS6B03G0942000	TraesCS6D03G0674000
Triplet947	TraesCS2A03G0993400	TraesCS2B03G1102700	TraesCS2D03G0930400
Triplet948	TraesCS5A03G1132000	TraesCS5B03G1201800	TraesCS5D03G1084100
Triplet949	TraesCS2A03G0397000	TraesCS2B03G0522600	TraesCS2D03G0411500
Triplet950	TraesCS5A03G1104100	TraesCS5B03G1172900	TraesCS5D03G1060600
Triplet951	TraesCS6A03G0265700	TraesCS6B03G0356700	TraesCS6D03G0221100
Triplet952	TraesCS5A03G0129200	TraesCS5B03G0143000	TraesCS5D03G0151100
Triplet953	TraesCS7A03G1128100	TraesCS7B03G0981600	TraesCS7D03G1074400
Triplet954	TraesCS1A03G0756800	TraesCS1B03G0864700	TraesCS1D03G0725500
Triplet955	TraesCS2A03G1049500	TraesCS2B03G1172700	TraesCS2D03G0989000
Triplet956	TraesCS7A03G0848600	TraesCS7B03G0661600	TraesCS7D03G0789100
Triplet957	TraesCS5A03G0635000	TraesCS5B03G0657400	TraesCS5D03G0601500
Triplet958	TraesCS3A03G0290000	TraesCS3B03G0356300	TraesCS3D03G0277500
Triplet959	TraesCS7A03G0578900	TraesCS7B03G0376700	TraesCS7D03G0561000
Triplet960	TraesCS6A03G0653000	TraesCS6B03G0825900	TraesCS6D03G0541500
Triplet961	TraesCS5A03G1086900	TraesCS5B03G1149100	TraesCS5D03G1039100
Triplet962	TraesCS1A03G0172600	TraesCS1B03G0235600	TraesCS1D03G0167300
Triplet963	TraesCS6A03G0794700	TraesCS6B03G0939100	TraesCS6D03G0670700
Triplet964	TraesCS3A03G1229400	TraesCS3B03G1475300	TraesCS3D03G1168100
Triplet965	TraesCS2A03G0997200	TraesCS2B03G1108000	TraesCS2D03G0933100
Triplet966	TraesCS5A03G1174100	TraesCS4B03G0852300	TraesCS4D03G0758000
Triplet967	TraesCS3A03G0920900	TraesCS3B03G1043900	TraesCS3D03G0848200
Triplet968	TraesCS1A03G0125200	TraesCS1B03G0172800	TraesCS1D03G0118200
Triplet969	TraesCS5A03G0905100	TraesCS5B03G0956000	TraesCS5D03G0867100
Triplet970	TraesCS5A03G0427600	TraesCS5B03G0422900	TraesCS5D03G0396200
Triplet971	TraesCS3A03G0606900	TraesCS3B03G0687200	TraesCS3D03G0556500
Triplet972	TraesCS1A03G0905400	TraesCS1B03G1063700	TraesCS1D03G0883600
Triplet973	TraesCS6A03G0749600	TraesCS6B03G0889100	TraesCS6D03G0633800
Triplet974	TraesCS7A03G0274100	TraesCS7B03G0030800	TraesCS7D03G0248700
Triplet975	TraesCS3A03G0628400	TraesCS3B03G0714000	TraesCS3D03G0581400
Triplet976	TraesCS7A03G0503300	TraesCS7B03G0320100	TraesCS7D03G0485400
Triplet977	TraesCS1A03G0257900	TraesCS1B03G0337400	TraesCS1D03G0255900
Triplet978	TraesCS5A03G1036400	TraesCS5B03G1086600	TraesCS5D03G0979000
Triplet979	TraesCS7A03G0495100	TraesCS7B03G0308500	TraesCS7D03G0477800
Triplet980	TraesCS2A03G1018500	TraesCS2B03G1138000	TraesCS2D03G0959100
Triplet981	TraesCS5A03G0189200	TraesCS5B03G0202600	TraesCS5D03G0212600
Triplet982	TraesCS3A03G0562500	TraesCS3B03G0645400	TraesCS3D03G0522100
Triplet983	TraesCS5A03G1201900	TraesCS4B03G0892300	TraesCS4D03G0787400
Triplet984	TraesCS2A03G1004600	TraesCS2B03G1117000	TraesCS2D03G0940300
Triplet985	TraesCS4A03G0892100	TraesCS5B03G1240600	TraesCS5D03G1118200
Triplet986	TraesCS4A03G0027200	TraesCS4B03G0758900	TraesCS4D03G0679700
Triplet987	TraesCS2A03G0687300	TraesCS2B03G0768700	TraesCS2D03G0640700
Triplet988	TraesCS2A03G1012200	TraesCS2B03G1127400	TraesCS2D03G0950300
Triplet989	TraesCS4A03G0816600	TraesCS5B03G1330100	TraesCS5D03G1188200
Triplet990	TraesCS2A03G0718500	TraesCS5B03G0056600	TraesCS5D03G0081600
Triplet991	TraesCS4A03G0206500	TraesCS4B03G0568700	TraesCS4D03G0502300
Triplet992	TraesCS6A03G0941900	TraesCS6B03G1151200	TraesCS6D03G0819600
Triplet993	TraesCS3A03G0667200	TraesCS3B03G0762400	TraesCS3D03G0609600
Triplet994	TraesCS1A03G0708000	TraesCS1B03G0808500	TraesCS1D03G0672600
Triplet995	TraesCS1A03G0574100	TraesCS1B03G0665800	TraesCS1D03G0547700
Triplet996	TraesCS7A03G0761400	TraesCS7B03G0590900	TraesCS7D03G0730600
Triplet997	TraesCS6A03G0073300	TraesCS6B03G0105400	TraesCS2D03G0478700
Triplet998	TraesCS6A03G0601500	TraesCS6B03G0732300	TraesCS6D03G0505100
Triplet999	TraesCS1A03G0644100	TraesCS1B03G0730100	TraesCS1D03G0601300
Triplet1000	TraesCS7A03G0563600	TraesCS7B03G0396800	TraesCS7D03G0545900
Triplet1001	TraesCS7A03G0577500	TraesCS7B03G0378400	TraesCS7D03G0559200
Triplet1002	TraesCS3A03G0306000	TraesCS3B03G0376800	TraesCS3D03G0295700
Triplet1003	TraesCS7A03G1176300	TraesCS7B03G1046700	TraesCS7D03G1119400
Triplet1004	TraesCS1A03G0661100	TraesCS1B03G0749600	TraesCS1D03G0618100
Triplet1005	TraesCS3A03G0719500	TraesCS3B03G0825300	TraesCS3D03G0662800
Triplet1006	TraesCS5A03G0824100	TraesCS5B03G0862200	TraesCS5D03G0788400
Triplet1007	TraesCS1A03G0694300	TraesCS1B03G0791700	TraesCS1D03G0660400
Triplet1008	TraesCS4A03G0072600	TraesCS4B03G0712500	TraesCS4D03G0635600
Triplet1009	TraesCS3A03G0690300	TraesCS3B03G0786000	TraesCS3D03G0627400
Triplet1010	TraesCS2A03G0318300	TraesCS2B03G0436600	TraesCS2D03G0333800
Triplet1011	TraesCS1A03G0969400	TraesCS1B03G1153400	TraesCS1D03G0942400
Triplet1012	TraesCS2A03G0430100	TraesCS1B03G1209500	TraesCS1D03G0985100
Triplet1013	TraesCS5A03G0884100	TraesCS5B03G0931500	TraesCS5D03G0845300
Triplet1014	TraesCS3A03G0266300	TraesCS3B03G0335000	TraesCS3D03G0259200
Triplet1015	TraesCS5A03G0486300	TraesCS5B03G0484900	TraesCS5D03G0449600
Triplet1016	TraesCS6A03G0279000	TraesCS6B03G0367600	TraesCS6D03G0233200
Triplet1017	TraesCS1A03G0894900	TraesCS1B03G1051600	TraesCS1D03G0872000
Triplet1018	TraesCS1A03G0271400	TraesCS1B03G0358900	TraesCS1D03G0268400
Triplet1019	TraesCS5A03G0304900	TraesCS5B03G0324000	TraesCS5D03G0327100
Triplet1020	TraesCS2A03G0160700	TraesCS2B03G0224400	TraesCS2D03G0158100
Triplet1021	TraesCS3A03G0543900	TraesCS3B03G0627700	TraesCS3D03G0506700
Triplet1022	TraesCS3A03G0799500	TraesCS3B03G0923500	TraesCS3D03G0738400
Triplet1023	TraesCS1A03G0520200	TraesCS1B03G0610000	TraesCS1D03G0504700
Triplet1024	TraesCS3A03G0984300	TraesCS3B03G1134200	TraesCS3D03G0919000
Triplet1025	TraesCS5A03G0366000	TraesCS5B03G0361200	TraesCS5D03G0347900
Triplet1026	TraesCS3A03G1026800	TraesCS3B03G1175100	TraesCS3D03G0955800
Triplet1027	TraesCS5A03G0489100	TraesCS5B03G0490800	TraesCS5D03G0454000
Triplet1028	TraesCS1A03G0863000	TraesCS1B03G1012800	TraesCS1D03G0843100
Triplet1029	TraesCS3A03G0346300	TraesCS3B03G0422900	TraesCS3D03G0336300
Triplet1030	TraesCS5A03G0887500	TraesCS5B03G0934300	TraesCS5D03G0849500
Triplet1031	TraesCS7A03G1324600	TraesCS7B03G1255000	TraesCS7D03G1247800
Triplet1032	TraesCS2A03G0054300	TraesCS2B03G0082400	TraesCS2D03G0055500
Triplet1033	TraesCS6A03G1014900	TraesCS6B03G1249600	TraesCS6D03G0893800
Triplet1034	TraesCS5A03G0208900	TraesCS5B03G0221900	TraesCS5D03G0226000
Triplet1035	TraesCS5A03G0473000	TraesCS5B03G0469200	TraesCS5D03G0436700
Triplet1036	TraesCS7A03G0269000	TraesCS7B03G0028800	TraesCS7D03G0246200
Triplet1037	TraesCS5A03G1054600	TraesCS5B03G1104500	TraesCS5D03G0992900
Triplet1038	TraesCS5A03G1284700	TraesCS7B03G0546000	TraesCS7D03G0651600
Triplet1039	TraesCS2A03G0664700	TraesCS2B03G0748500	TraesCS2D03G0620000
Triplet1040	TraesCS6A03G0455900	TraesCS6B03G0564900	TraesCS6D03G0382600
Triplet1041	TraesCS5A03G0586400	TraesCS5B03G0601900	TraesCS5D03G0550300
Triplet1042	TraesCS6A03G0689500	TraesCS6B03G0787000	TraesCS6D03G0578400
Triplet1043	TraesCS1A03G0135600	TraesCS1B03G0183800	TraesCS1D03G0122900
Triplet1044	TraesCS5A03G0226400	TraesCS5B03G0241700	TraesCS5D03G0240600
Triplet1045	TraesCS2A03G1067700	TraesCS2B03G1194600	TraesCS2D03G1011100
Triplet1046	TraesCS4A03G0004100	TraesCS4B03G0792600	TraesCS4D03G0709800
Triplet1047	TraesCS4A03G0726800	TraesCS4B03G0067600	TraesCS4D03G0046800
Triplet1048	TraesCS4A03G0684900	TraesCS4B03G0111000	TraesCS4D03G0094300
Triplet1049	TraesCS2A03G1255900	TraesCS2B03G1439600	TraesCS2D03G1212900
Triplet1050	TraesCS1A03G0714400	TraesCS1B03G0815400	TraesCS1D03G0677600
Triplet1051	TraesCS5A03G0600000	TraesCS5B03G0616600	TraesCS5D03G0565200
Triplet1052	TraesCS1A03G0870000	TraesCS1B03G1001400	TraesCS1D03G0834900
Triplet1053	TraesCS2A03G1044300	TraesCS2B03G1168300	TraesCS2D03G0984000
Triplet1054	TraesCS3A03G0406200	TraesCS3B03G0494000	TraesCS3D03G0387600
Triplet1055	TraesCS4A03G0687500	TraesCS4B03G0107500	TraesCS4D03G0091000
Triplet1056	TraesCS1A03G0546800	TraesCS1B03G0636100	TraesCS1D03G0526600
Triplet1057	TraesCS3A03G0445400	TraesCS3B03G0522600	TraesCS3D03G0413700
Triplet1058	TraesCS6A03G0632200	TraesCS6B03G0741100	TraesCS6D03G0510700
Triplet1059	TraesCS4A03G0692400	TraesCS4B03G0102800	TraesCS4D03G0085300
Triplet1060	TraesCS4A03G0523100	TraesCS4B03G0273800	TraesCS4D03G0235200
Triplet1061	TraesCS4A03G0670400	TraesCS4B03G0127000	TraesCS5D03G0167800
Triplet1062	TraesCS2A03G0981500	TraesCS2B03G1088300	TraesCS2D03G0921100
Triplet1063	TraesCS4A03G0779600	TraesCS4B03G0004400	TraesCS4D03G0004500
Triplet1064	TraesCS6A03G0807800	TraesCS6B03G0957000	TraesCS6D03G0684000
Triplet1065	TraesCS5A03G0449000	TraesCS5B03G0443500	TraesCS5D03G0415200
Triplet1066	TraesCS6A03G0779100	TraesCS6B03G0925100	TraesCS6D03G0659700
Triplet1067	TraesCS1A03G0678400	TraesCS1B03G0770800	TraesCS1D03G0642600
Triplet1068	TraesCS3A03G0743200	TraesCS3B03G0849100	TraesCS3D03G0684800
Triplet1069	TraesCS5A03G0104000	TraesCS5B03G0111500	TraesCS5D03G0121100
Triplet1070	TraesCS3A03G0676600	TraesCS3B03G0773300	TraesCS3D03G0617800
Triplet1071	TraesCS5A03G0893500	TraesCS5B03G0939900	TraesCS5D03G0856000
Triplet1072	TraesCS3A03G0383000	TraesCS3B03G0469600	TraesCS3D03G0369000
Triplet1073	TraesCS6A03G0217300	TraesCS6B03G0306300	TraesCS6D03G0175700
Triplet1074	TraesCS4A03G0607900	TraesCS4B03G0196400	TraesCS4D03G0162200
Triplet1075	TraesCS1A03G1040700	TraesCS1B03G1239000	TraesCS1D03G1003900
Triplet1076	TraesCS5A03G0185400	TraesCS5B03G0197200	TraesCS5D03G0208600
Triplet1077	TraesCS6A03G0773600	TraesCS6B03G0921100	TraesCS6D03G0655600
Triplet1078	TraesCS7A03G0352300	TraesCS7B03G0147100	TraesCS7D03G0341100
Triplet1079	TraesCS5A03G0897600	TraesCS5B03G0942900	TraesCS5D03G0858800
Triplet1080	TraesCS1A03G0592900	TraesCS1B03G0687900	TraesCS1D03G0564500
Triplet1081	TraesCS3A03G0430500	TraesCS3B03G0509700	TraesCS3D03G0403700
Triplet1082	TraesCS1A03G0557100	TraesCS1B03G0650200	TraesCS1D03G0536800
Triplet1083	TraesCS3A03G0900700	TraesCS3B03G1025000	TraesCS3D03G0826900
Triplet1084	TraesCS3A03G0938100	TraesCS3B03G1067900	TraesCS3D03G0870300
Triplet1085	TraesCS4A03G0211000	TraesCS4B03G0562900	TraesCS4D03G0496600
Triplet1086	TraesCS6A03G0395000	TraesCS6B03G0482900	TraesCS6D03G0332900
Triplet1087	TraesCS2A03G1346600	TraesCS2B03G1546100	TraesCS2D03G1317600
Triplet1088	TraesCS1A03G0066300	TraesCS1B03G0072800	TraesCS1D03G0055200
Triplet1089	TraesCS7A03G0932200	TraesCS7B03G0781000	TraesCS7D03G0898600
Triplet1090	TraesCS7A03G0349600	TraesCS7B03G0143000	TraesCS7D03G0337900
Triplet1091	TraesCS4A03G0757700	TraesCS4B03G0027200	TraesCS4D03G0018600
Triplet1092	TraesCS7A03G0350600	TraesCS7B03G0143800	TraesCS7D03G0338900
Triplet1093	TraesCS5A03G0441100	TraesCS5B03G0434400	TraesCS5D03G0406900
Triplet1094	TraesCS6A03G0856000	TraesCS6B03G1024500	TraesCS6D03G0725300
Triplet1095	TraesCS6A03G0286800	TraesCS6B03G0374500	TraesCS6D03G0242900
Triplet1096	TraesCS4A03G0329200	TraesCS4B03G0392100	TraesCS4D03G0344300
Triplet1097	TraesCS6A03G0834500	TraesCS6B03G0995900	TraesCS6D03G0709300
Triplet1098	TraesCS4A03G0860200	TraesCS5B03G1276700	TraesCS5D03G1147200
Triplet1099	TraesCS1A03G0665000	TraesCS1B03G0755700	TraesCS1D03G0626900
Triplet1100	TraesCS1A03G0412000	TraesCS1B03G0506100	TraesCS1D03G0390700
Triplet1101	TraesCS7A03G0588800	TraesCS7B03G0413100	TraesCS7D03G0570900
Triplet1102	TraesCS4A03G0659600	TraesCS4B03G0137600	TraesCS4D03G0116500
Triplet1103	TraesCS7A03G0852700	TraesCS7B03G0658800	TraesCS7D03G0784500
Triplet1104	TraesCS1A03G0615700	TraesCS1B03G0698700	TraesCS1D03G0576600
Triplet1105	TraesCS7A03G0942400	TraesCS7B03G0786800	TraesCS7D03G0907700
Triplet1106	TraesCS7A03G1120900	TraesCS7B03G0977000	TraesCS7D03G1067900
Triplet1107	TraesCS4A03G0276400	TraesCS4B03G0492000	TraesCS4D03G0437200
Triplet1108	TraesCS5A03G0225900	TraesCS5B03G0241300	TraesCS5D03G0239900
Triplet1109	TraesCS6A03G0279400	TraesCS6B03G0367900	TraesCS6D03G0234200
Triplet1110	TraesCS6A03G0723900	TraesCS6B03G0856800	TraesCS6D03G0606300
Triplet1111	TraesCS5A03G0050500	TraesCS5B03G0040100	TraesCS5D03G0063000
Triplet1112	TraesCS3A03G1044500	TraesCS3B03G1206000	TraesCS3D03G0972700
Triplet1113	TraesCS7A03G0383700	TraesCS7B03G0182200	TraesCS7D03G0368700
Triplet1114	TraesCS5A03G1156000	TraesCS4B03G0828200	TraesCS4D03G0738900
Triplet1115	TraesCS5A03G0062900	TraesCS5B03G0058600	TraesCS5D03G0084700
Triplet1116	TraesCS4A03G0747300	TraesCS4B03G0039400	TraesCS4D03G0028100
Triplet1117	TraesCS5A03G0272500	TraesCS5B03G0276300	TraesCS5D03G0272800
Triplet1118	TraesCS2A03G0833100	TraesCS2B03G0923100	TraesCS2D03G0776400
Triplet1119	TraesCS4A03G0737700	TraesCS4B03G0057400	TraesCS4D03G0038000
Triplet1120	TraesCS1A03G0546900	TraesCS1B03G0636200	TraesCS1D03G0526700
Triplet1121	TraesCS3A03G0793200	TraesCS3B03G0914700	TraesCS3D03G0732700
Triplet1122	TraesCS2A03G0473100	TraesCS2B03G0594900	TraesCS2D03G0479600
Triplet1123	TraesCS4A03G0000300	TraesCS4B03G0000300	TraesCS4D03G0000300
Triplet1124	TraesCS6A03G0278500	TraesCS6B03G0367200	TraesCS6D03G0232500
Triplet1125	TraesCS4A03G0627900	TraesCS4B03G0175200	TraesCS4D03G0143800
Triplet1126	TraesCS5A03G0773800	TraesCS5B03G0808300	TraesCS5D03G0733200
Triplet1127	TraesCS5A03G0738300	TraesCS5B03G0775100	TraesCS5D03G0703300
Triplet1128	TraesCS4A03G0136300	TraesCS4B03G0619000	TraesCS4D03G0548000
Triplet1129	TraesCS1A03G0542700	TraesCS1B03G0632700	TraesCS1D03G0523400
Triplet1130	TraesCS3A03G0048500	TraesCS3B03G0047300	TraesCS3D03G0038800
Triplet1131	TraesCS5A03G0536500	TraesCS5B03G0548000	TraesCS5D03G0500000
Triplet1132	TraesCS3A03G0133300	TraesCS3B03G0171000	TraesCS3D03G0119100
Triplet1133	TraesCS2A03G0959600	TraesCS2B03G1062000	TraesCS2D03G0901700
Triplet1134	TraesCS3A03G0746300	TraesCS3B03G0851300	TraesCS3D03G0686900
Triplet1135	TraesCS6A03G0418100	TraesCS6B03G0507000	TraesCS6D03G0354900
Triplet1136	TraesCS1A03G0031600	TraesCS1B03G0035800	TraesCS1D03G0022800
Triplet1137	TraesCS3A03G0755600	TraesCS3B03G0862700	TraesCS3D03G0695900
Triplet1138	TraesCS7A03G0352000	TraesCS7B03G0146600	TraesCS7D03G0340700
Triplet1139	TraesCS5A03G1009700	TraesCS5B03G1055900	TraesCS5D03G0955400
Triplet1140	TraesCS2A03G0828800	TraesCS2B03G0917500	TraesCS2D03G0771700
Triplet1141	TraesCS7A03G0527500	TraesCS7B03G0343500	TraesCS7D03G0506000
Triplet1142	TraesCS1A03G0694600	TraesCS1B03G0792000	TraesCS1D03G0660600
Triplet1143	TraesCS4A03G0310900	TraesCS4B03G0472700	TraesCS4D03G0420900
Triplet1144	TraesCS5A03G1141900	TraesCS5B03G1214800	TraesCS5D03G1096000
Triplet1145	TraesCS2A03G0955500	TraesCS2B03G1057100	TraesCS2D03G0897700
Triplet1146	TraesCS1A03G0378000	TraesCS1B03G0455300	TraesCS1D03G0354400
Triplet1147	TraesCS5A03G0925800	TraesCS5B03G0976200	TraesCS5D03G0884800
Triplet1148	TraesCS6A03G0159300	TraesCS6B03G0226300	TraesCS6D03G0145000
Triplet1149	TraesCS2A03G1114000	TraesCS2B03G1254000	TraesCS2D03G1060500
Triplet1150	TraesCS4A03G0683800	TraesCS4B03G0112200	TraesCS4D03G0095200
Triplet1151	TraesCS6A03G0501600	TraesCS6B03G0600400	TraesCS6D03G0439000
Triplet1152	TraesCS2A03G0046000	TraesCS2B03G0063100	TraesCS2D03G0045300
Triplet1153	TraesCS6A03G0771000	TraesCS6B03G0917800	TraesCS6D03G0653000
Triplet1154	TraesCS7A03G0811900	TraesCS7B03G0648800	TraesCS7D03G0776500
Triplet1155	TraesCS7A03G0909800	TraesCS7B03G0698000	TraesCS7D03G0824100
Triplet1156	TraesCS2A03G1101600	TraesCS2B03G1237800	TraesCS2D03G1047700
Triplet1157	TraesCS3A03G1199400	TraesCS3B03G1442500	TraesCS3D03G1144500
Triplet1158	TraesCS6A03G0755800	TraesCS6B03G0898900	TraesCS6D03G0638400
Triplet1159	TraesCS4A03G0013100	TraesCS4B03G0780600	TraesCS4D03G0700800
Triplet1160	TraesCS2A03G0932900	TraesCS2B03G1024200	TraesCS2D03G0871100
Triplet1161	TraesCS1A03G0193900	TraesCS1B03G0262700	TraesCS1D03G0186200
Triplet1162	TraesCS2A03G0603200	TraesCS2B03G0712300	TraesCS2D03G0580300
Triplet1163	TraesCS2A03G0943000	TraesCS2B03G1041200	TraesCS2D03G0883600
Triplet1164	TraesCS6A03G0002200	TraesCS6B03G0011900	TraesCS6D03G0009000
Triplet1165	TraesCS2A03G0699700	TraesCS2B03G0779900	TraesCS2D03G0648700
Triplet1166	TraesCS2A03G0664600	TraesCS2B03G0748200	TraesCS2D03G0619300
Triplet1167	TraesCS4A03G0602200	TraesCS4B03G0201300	TraesCS4D03G0169900
Triplet1168	TraesCS3A03G0996900	TraesCS3B03G1146400	TraesCS3D03G0928800
Triplet1169	TraesCS2A03G0676100	TraesCS2B03G0757100	TraesCS2D03G0629700
Triplet1170	TraesCS5A03G0113000	TraesCS5B03G0125000	TraesCS5D03G0135600
Triplet1171	TraesCS6A03G0701400	TraesCS6B03G0833200	TraesCS6D03G0589900
Triplet1172	TraesCS2A03G1223000	TraesCS2B03G1400100	TraesCS2D03G1181400
Triplet1173	TraesCS2A03G0463500	TraesCS2B03G0584600	TraesCS2D03G0470700
Triplet1174	TraesCS3A03G0226800	TraesCS3B03G0278400	TraesCS3D03G0218300
Triplet1175	TraesCS6A03G0919800	TraesCS6B03G1107200	TraesCS6D03G0791000
Triplet1176	TraesCS4A03G0672300	TraesCS4B03G0124800	TraesCS4D03G0105800
Triplet1177	TraesCS3A03G0832200	TraesCS3B03G0953200	TraesCS3D03G0763400
Triplet1178	TraesCS7A03G1107300	TraesCS7B03G0957300	TraesCS7D03G1057400
Triplet1179	TraesCS2A03G1188700	TraesCS2B03G1352700	TraesCS2D03G1141500
Triplet1180	TraesCS3A03G0328400	TraesCS3B03G0389200	TraesCS3D03G0309400
Triplet1181	TraesCS4A03G0836300	TraesCS5B03G1306300	TraesCS5D03G1167400
Triplet1182	TraesCS6A03G0890700	TraesCS6B03G1070100	TraesCS6D03G0765500
Triplet1183	TraesCS3A03G0654500	TraesCS3B03G0738200	TraesCS3D03G0599000
Triplet1184	TraesCS7A03G0569500	TraesCS7B03G0391800	TraesCS7D03G0550700
Triplet1185	TraesCS6A03G0106000	TraesCS6B03G0147400	TraesCS6D03G0112100
Triplet1186	TraesCS1A03G0981200	TraesCS1B03G1165400	TraesCS1D03G0950700
Triplet1187	TraesCS5A03G0783900	TraesCS5B03G0815600	TraesCS5D03G0742200
Triplet1188	TraesCS5A03G0357400	TraesCS5B03G0346800	TraesCS5D03G0342200
Triplet1189	TraesCS2A03G1145400	TraesCS2B03G1302600	TraesCS2D03G1095200
Triplet1190	TraesCS5A03G0175700	TraesCS5B03G0186100	TraesCS5D03G0193600
Triplet1191	TraesCS2A03G0449600	TraesCS2B03G0570900	TraesCS2D03G0455700
Triplet1192	TraesCS2A03G0303600	TraesCS2B03G0423200	TraesCS2D03G0321400
Triplet1193	TraesCS5A03G0256600	TraesCS5B03G0271500	TraesCS5D03G0267100
Triplet1194	TraesCS6A03G0705800	TraesCS6B03G0837600	TraesCS6D03G0593300
Triplet1195	TraesCS6A03G0694400	TraesCS6B03G0780300	TraesCS6D03G0583600
Triplet1196	TraesCS3A03G0411500	TraesCS3B03G0496100	TraesCS3D03G0389400
Triplet1197	TraesCS7A03G0395300	TraesCS7B03G0195900	TraesCS7D03G0379800
Triplet1198	TraesCS2A03G1077300	TraesCS2B03G1206300	TraesCS2D03G1019400
Triplet1199	TraesCS4A03G0019700	TraesCS4B03G0770100	TraesCS4D03G0691800
Triplet1200	TraesCS4A03G0532100	TraesCS4B03G0265100	TraesCS4D03G0226900
Triplet1201	TraesCS3A03G0770200	TraesCS3B03G0884600	TraesCS3D03G0711800
Triplet1202	TraesCS7A03G1366300	TraesCS7B03G1306700	TraesCS7D03G1293600
Triplet1203	TraesCS2A03G0092600	TraesCS2B03G0130200	TraesCS2D03G0088900
Triplet1204	TraesCS6A03G0104900	TraesCS6B03G0146100	TraesCS6D03G0111500
Triplet1205	TraesCS5A03G0609400	TraesCS5B03G0627200	TraesCS5D03G0573300
Triplet1206	TraesCS2A03G1025300	TraesCS2B03G1145000	TraesCS2D03G0964600
Triplet1207	TraesCS2A03G0816500	TraesCS2B03G0901500	TraesCS2D03G0757000
Triplet1208	TraesCS6A03G0650000	TraesCS6B03G0776900	TraesCS6D03G0539900
Triplet1209	TraesCS7A03G0954100	TraesCS7B03G0797000	TraesCS7D03G0919300
Triplet1210	TraesCS7A03G0455300	TraesCS7B03G0263800	TraesCS7D03G0439600
Triplet1211	TraesCS2A03G0710500	TraesCS2B03G0790100	TraesCS2D03G0657700
Triplet1212	TraesCS4A03G0026200	TraesCS4B03G0760000	TraesCS4D03G0680600
Triplet1213	TraesCS3A03G0982300	TraesCS3B03G1131800	TraesCS3D03G0917100
Triplet1214	TraesCS2A03G0384200	TraesCS2B03G0535900	TraesCS2D03G0423300
Triplet1215	TraesCS3A03G1250400	TraesCS3B03G1493800	TraesCS3D03G1179900
Triplet1216	TraesCS2A03G0536100	TraesCS2B03G0640900	TraesCS2D03G0521300
Triplet1217	TraesCS2A03G0918200	TraesCS2B03G1007000	TraesCS2D03G0858100
Triplet1218	TraesCS1A03G0673300	TraesCS1B03G0766000	TraesCS1D03G0637800
Triplet1219	TraesCS5A03G0639700	TraesCS5B03G0665100	TraesCS5D03G0607800
Triplet1220	TraesCS4A03G0022100	TraesCS4B03G0764400	TraesCS4D03G0686100
Triplet1221	TraesCS4A03G0697700	TraesCS4B03G0097800	TraesCS4D03G0080500
Triplet1222	TraesCS5A03G0092800	TraesCS5B03G0096300	TraesCS5D03G0111700
Triplet1223	TraesCS4A03G1011800	TraesCS4B03G0801600	TraesCS4D03G0718900
Triplet1224	TraesCS2A03G0798500	TraesCS2B03G0883100	TraesCS2D03G0735100
Triplet1225	TraesCS7A03G0278700	TraesCS7B03G0036500	TraesCS7D03G0253700
Triplet1226	TraesCS6A03G0318700	TraesCS6B03G0412100	TraesCS6D03G0274200
Triplet1227	TraesCS2A03G0270300	TraesCS2B03G0373000	TraesCS2D03G0281400
Triplet1228	TraesCS5A03G0513700	TraesCS5B03G0521700	TraesCS5D03G0480000
Triplet1229	TraesCS2A03G1032600	TraesCS2B03G1153800	TraesCS2D03G0971900
Triplet1230	TraesCS6A03G1022700	TraesCS6B03G1261800	TraesCS6D03G0901500
Triplet1231	TraesCS3A03G1108900	TraesCS3B03G1286200	TraesCS3D03G1037100
Triplet1232	TraesCS2A03G0341400	TraesCS2B03G0458500	TraesCS2D03G0357700
Triplet1233	TraesCS5A03G0071600	TraesCS5B03G0065600	TraesCS5D03G0094100
Triplet1234	TraesCS7A03G0577600	TraesCS7B03G0378300	TraesCS7D03G0559300
Triplet1235	TraesCS3A03G0856600	TraesCS3B03G0980500	TraesCS3D03G0784500
Triplet1236	TraesCS4A03G0266100	TraesCS4B03G0502200	TraesCS4D03G0447700
Triplet1237	TraesCS1A03G0612500	TraesCS1B03G0701600	TraesCS2D03G0699700
Triplet1238	TraesCS1A03G0486900	TraesCS1B03G0585600	TraesCS1D03G0473300
Triplet1239	TraesCS1A03G0292800	TraesCS1B03G0376500	TraesCS1D03G0285000
Triplet1240	TraesCS3A03G0644800	TraesCS3B03G0723900	TraesCS3D03G0589900
Triplet1241	TraesCS5A03G1071200	TraesCS5B03G1134600	TraesCS5D03G1027100
Triplet1242	TraesCS3A03G1226700	TraesCS3B03G1468200	TraesCS7D03G0145200
Triplet1243	TraesCS5A03G0549900	TraesCS5B03G0559000	TraesCS5D03G0513200
Triplet1244	TraesCS3A03G0581100	TraesCS3B03G0657600	TraesCS3D03G0533500
Triplet1245	TraesCS5A03G0403600	TraesCS5B03G0400400	TraesCS5D03G0366300
Triplet1246	TraesCS3A03G0366700	TraesCS3B03G0440300	TraesCS3D03G0353700
Triplet1247	TraesCS5A03G1279600	TraesCS4B03G0977200	TraesCS4D03G0839900
Triplet1248	TraesCS4A03G0161300	TraesCS4B03G0665600	TraesCS4D03G0588600
Triplet1249	TraesCS2A03G0890400	TraesCS2B03G0983600	TraesCS2D03G0834000
Triplet1250	TraesCS1A03G0452400	TraesCS1B03G0543400	TraesCS1D03G0447800
Triplet1251	TraesCS3A03G0101400	TraesCS3B03G0132600	TraesCS3D03G0087200
Triplet1252	TraesCS6A03G0378500	TraesCS6B03G0468800	TraesCS6D03G0325600
Triplet1253	TraesCS4A03G0230000	TraesCS4B03G0539800	TraesCS4D03G0478600
Triplet1254	TraesCS2A03G1169200	TraesCS2B03G1327600	TraesCS2D03G1119600
Triplet1255	TraesCS4A03G0842100	TraesCS5B03G1301800	TraesCS5D03G1163700
Triplet1256	TraesCS7A03G0866200	TraesCS7B03G0748000	TraesCS7D03G0868400
Triplet1257	TraesCS5A03G0396200	TraesCS5B03G0391600	TraesCS5D03G0372600
Triplet1258	TraesCS1A03G0468000	TraesCS1B03G0562500	TraesCS1D03G0425700
Triplet1259	TraesCS4A03G0024100	TraesCS4B03G0762600	TraesCS4D03G0683300
Triplet1260	TraesCS5A03G0695200	TraesCS5B03G0731000	TraesCS5D03G0663900
Triplet1261	TraesCS7A03G0437800	TraesCS7B03G0246600	TraesCS7D03G0422200
Triplet1262	TraesCS7A03G0531800	TraesCS7B03G0349500	TraesCS7D03G0511400
Triplet1263	TraesCS4A03G0556200	TraesCS4B03G0256600	TraesCS4D03G0219600
Triplet1264	TraesCS5A03G1202000	TraesCS4B03G0892400	TraesCS4D03G0787500
Triplet1265	TraesCS4A03G0797600	TraesCS5B03G1354300	TraesCS5D03G1211000
Triplet1266	TraesCS1A03G0093500	TraesCS1B03G0116100	TraesCS1D03G0082900
Triplet1267	TraesCS5A03G1076600	TraesCS5B03G1140100	TraesCS5D03G1031100
Triplet1268	TraesCS1A03G0405700	TraesCS1B03G0496900	TraesCS1D03G0375200
Triplet1269	TraesCS4A03G0016800	TraesCS4B03G0773700	TraesCS4D03G0694600
Triplet1270	TraesCS2A03G0157500	TraesCS2B03G0219400	TraesCS2D03G0151600
Triplet1271	TraesCS7A03G1082400	TraesCS7B03G0929000	TraesCS7D03G1033600
Triplet1272	TraesCS6A03G0728900	TraesCS6B03G0864700	TraesCS6D03G0612800
Triplet1273	TraesCS1A03G0211200	TraesCS1B03G0285100	TraesCS1D03G0205300
Triplet1274	TraesCS5A03G1215500	TraesCS4B03G0913800	TraesCS4D03G0802800
Triplet1275	TraesCS2A03G0066300	TraesCS2B03G0098000	TraesCS2D03G0061000
Triplet1276	TraesCS2A03G1177500	TraesCS2B03G1339700	TraesCS2D03G1131200
Triplet1277	TraesCS3A03G0830500	TraesCS3B03G0951000	TraesCS3D03G0761700
Triplet1278	TraesCS1A03G0413200	TraesCS1B03G0505700	TraesCS1D03G0391800
Triplet1279	TraesCS5A03G1102200	TraesCS5B03G1170900	TraesCS5D03G1059700
Triplet1280	TraesCS1A03G0167100	TraesCS1B03G0222500	TraesCS1D03G0155700
Triplet1281	TraesCS1A03G1051800	TraesCS1B03G1251000	TraesCS1D03G1016500
Triplet1282	TraesCS3A03G0818000	TraesCS3B03G0941100	TraesCS3D03G0754000
Triplet1283	TraesCS6A03G0585100	TraesCS6B03G0701600	TraesCS6D03G0483300
Triplet1284	TraesCS1A03G0033200	TraesCS1B03G0036200	TraesCS1D03G0024300
Triplet1285	TraesCS4A03G0591200	TraesCS4B03G0227200	TraesCS4D03G0188400
Triplet1286	TraesCS6A03G0657800	TraesCS6B03G0820600	TraesCS6D03G0547100
Triplet1287	TraesCS3A03G0215700	TraesCS3B03G0257500	TraesCS3D03G0195700
Triplet1288	TraesCS3A03G0738800	TraesCS3B03G0845700	TraesCS3D03G0682400
Triplet1289	TraesCS1A03G0996200	TraesCS5B03G1279900	TraesCS5D03G1149700
Triplet1290	TraesCS3A03G1239000	TraesCS3B03G1479900	TraesCS3D03G1171300
Triplet1291	TraesCS4A03G0070800	TraesCS4B03G0716100	TraesCS4D03G0640100
Triplet1292	TraesCS3A03G0502800	TraesCS3B03G0570100	TraesCS3D03G0433600
Triplet1293	TraesCS2A03G0233200	TraesCS2B03G0320800	TraesCS2D03G0238100
Triplet1294	TraesCS4A03G0340200	TraesCS4B03G0457600	TraesCS4D03G0386000
Triplet1295	TraesCS3A03G0859400	TraesCS3B03G0984000	TraesCS3D03G0788100
Triplet1296	TraesCS5A03G1176700	TraesCS4B03G0857100	TraesCS4D03G0760800
Triplet1297	TraesCS6A03G0682700	TraesCS6B03G0792800	TraesCS6D03G0571600
Triplet1298	TraesCS3A03G0772900	TraesCS3B03G0889600	TraesCS3D03G0714000
Triplet1299	TraesCS2A03G1365200	TraesCS2B03G1568400	TraesCS2D03G1332300
Triplet1300	TraesCS6A03G0154800	TraesCS6B03G0221200	TraesCS6D03G0140500
Triplet1301	TraesCS5A03G0173200	TraesCS5B03G0184900	TraesCS5D03G0188400
Triplet1302	TraesCS2A03G1066600	TraesCS2B03G1193900	TraesCS2D03G1008500
Triplet1303	TraesCS5A03G1144700	TraesCS5B03G1217400	TraesCS5D03G1100400
Triplet1304	TraesCS7A03G0841600	TraesCS7B03G0671300	TraesCS7D03G0798300
Triplet1305	TraesCS6A03G0777300	TraesCS6B03G0923800	TraesCS6D03G0658100
Triplet1306	TraesCS2A03G0698200	TraesCS2B03G0778700	TraesCS2D03G0647900
Triplet1307	TraesCS2A03G0779200	TraesCS2B03G0866800	TraesCS2D03G0718900
Triplet1308	TraesCS2A03G0654500	TraesCS2B03G0715800	TraesCS2D03G0595100
Triplet1309	TraesCS3A03G0876600	TraesCS3B03G1002100	TraesCS3D03G0803000
Triplet1310	TraesCS3A03G0298200	TraesCS3B03G0385800	TraesCS3D03G0306000
Triplet1311	TraesCS2A03G0217100	TraesCS2B03G0297300	TraesCS2D03G0222500
Triplet1312	TraesCS1A03G0069100	TraesCS1B03G0075300	TraesCS1D03G0059800
Triplet1313	TraesCS6A03G0488400	TraesCS6B03G0657000	TraesCS6D03G0395300
Triplet1314	TraesCS4A03G0544400	TraesCS4B03G0245200	TraesCS4D03G0207600
Triplet1315	TraesCS3A03G1137700	TraesCS3B03G1323700	TraesCS3D03G1058900
Triplet1316	TraesCS4A03G0473900	TraesCS4B03G0337900	TraesCS4D03G0287900
Triplet1317	TraesCS4A03G0790600	TraesCS5B03G1361100	TraesCS5D03G1204100
Triplet1318	TraesCS5A03G1138000	TraesCS5B03G1208200	TraesCS5D03G1090800
Triplet1319	TraesCS6A03G0713500	TraesCS6B03G0848700	TraesCS6D03G0598900
Triplet1320	TraesCS3A03G0180700	TraesCS3B03G0222200	TraesCS3D03G0160300
Triplet1321	TraesCS3A03G0428800	TraesCS3B03G0507000	TraesCS3D03G0401800
Triplet1322	TraesCS6A03G0579500	TraesCS6B03G0694900	TraesCS6D03G0480700
Triplet1323	TraesCS4A03G0223200	TraesCS4B03G0550700	TraesCS4D03G0484900
Triplet1324	TraesCS7A03G0921900	TraesCS7B03G0766900	TraesCS7D03G0884600
Triplet1325	TraesCS2A03G0272600	TraesCS2B03G0382900	TraesCS2D03G0284000
Triplet1326	TraesCS2A03G0296700	TraesCS2B03G0415300	TraesCS2D03G0314800
Triplet1327	TraesCS5A03G0771400	TraesCS5B03G0806300	TraesCS5D03G0731700
Triplet1328	TraesCS6A03G0530700	TraesCS6B03G0648700	TraesCS6D03G0439200
Triplet1329	TraesCS7A03G1350800	TraesCS7B03G1289400	TraesCS7D03G1280600
Triplet1330	TraesCS2A03G1102800	TraesCS2B03G1239500	TraesCS2D03G1049400
Triplet1331	TraesCS4A03G0065000	TraesCS4B03G0722000	TraesCS4D03G0642800
Triplet1332	TraesCS5A03G1028700	TraesCS5B03G1079600	TraesCS5D03G0971300
Triplet1333	TraesCS5A03G0507600	TraesCS5B03G0513200	TraesCS5D03G0473700
Triplet1334	TraesCS4A03G0043500	TraesCS4B03G0741500	TraesCS4D03G0660500
Triplet1335	TraesCS3A03G0507000	TraesCS3B03G0598400	TraesCS3D03G0482600
Triplet1336	TraesCS1A03G0853300	TraesCS1B03G0986900	TraesCS1D03G0823200
Triplet1337	TraesCS7A03G0612100	TraesCS7B03G0439500	TraesCS7D03G0599600
Triplet1338	TraesCS1A03G0223300	TraesCS1B03G0325800	TraesCS1D03G0236400
Triplet1339	TraesCS7A03G0868000	TraesCS7B03G0745300	TraesCS7D03G0866800
Triplet1340	TraesCS6A03G0522300	TraesCS6B03G0655000	TraesCS6D03G0434400
Triplet1341	TraesCS4A03G0706000	TraesCS4B03G0089400	TraesCS4D03G0064500
Triplet1342	TraesCS1A03G0114300	TraesCS1B03G0148700	TraesCS1D03G0101900
Triplet1343	TraesCS5A03G0073000	TraesCS5B03G0067000	TraesCS5D03G0096100
Triplet1344	TraesCS2A03G0242300	TraesCS2B03G0333600	TraesCS2D03G0246600
Triplet1345	TraesCS3A03G0779600	TraesCS3B03G0898100	TraesCS3D03G0720200
Triplet1346	TraesCS3A03G0513700	TraesCS3B03G0558600	TraesCS3D03G0470300
Triplet1347	TraesCS6A03G0349900	TraesCS6B03G0446100	TraesCS6D03G0303800
Triplet1348	TraesCS2A03G0616100	TraesCS2B03G0744600	TraesCS2D03G0615800
Triplet1349	TraesCS3A03G0857900	TraesCS3B03G0981800	TraesCS3D03G0785600
Triplet1350	TraesCS1A03G0745100	TraesCS1B03G0849800	TraesCS1D03G0712600
Triplet1351	TraesCS3A03G0760000	TraesCS3B03G0871900	TraesCS3D03G0701400
Triplet1352	TraesCS2A03G0783900	TraesCS2B03G0869900	TraesCS2D03G0722600
Triplet1353	TraesCS3A03G0236400	TraesCS3B03G0302400	TraesCS3D03G0227000
Triplet1354	TraesCS4A03G0572600	TraesCS4B03G0229200	TraesCS4D03G0191800
Triplet1355	TraesCS5A03G0771900	TraesCS5B03G0807000	TraesCS5D03G0732100
Triplet1356	TraesCS2A03G0982400	TraesCS2B03G1089600	TraesCS2D03G0919600
Triplet1357	TraesCS2A03G1177400	TraesCS2B03G1339500	TraesCS2D03G1129800
Triplet1358	TraesCS5A03G1004200	TraesCS5B03G1050400	TraesCS5D03G0951200
Triplet1359	TraesCS6A03G0423000	TraesCS6B03G0512900	TraesCS6D03G0359100
Triplet1360	TraesCS5A03G0491200	TraesCS5B03G0493800	TraesCS5D03G0456400
Triplet1361	TraesCS3A03G0562100	TraesCS3B03G0645100	TraesCS3D03G0521600
Triplet1362	TraesCS6A03G1006800	TraesCS6B03G1237700	TraesCS6D03G0885900
Triplet1363	TraesCS6A03G0647200	TraesCS6B03G0773600	TraesCS6D03G0537300
Triplet1364	TraesCS5A03G0609800	TraesCS5B03G0626700	TraesCS5D03G0573100
Triplet1365	TraesCS1A03G0405100	TraesCS1B03G0495300	TraesCS1D03G0373900
Triplet1366	TraesCS2A03G0731100	TraesCS2B03G0806700	TraesCS2D03G0674100
Triplet1367	TraesCS7A03G0611700	TraesCS7B03G0439300	TraesCS7D03G0599400
Triplet1368	TraesCS7A03G1027500	TraesCS7B03G0874700	TraesCS7D03G0987700
Triplet1369	TraesCS7A03G0833100	TraesCS7B03G0690500	TraesCS7D03G0817900
Triplet1370	TraesCS5A03G0895800	TraesCS5B03G0942200	TraesCS5D03G0857700
Triplet1371	TraesCS6A03G0726600	TraesCS6B03G0862000	TraesCS6D03G0609900
Triplet1372	TraesCS7A03G0872000	TraesCS7B03G0740100	TraesCS7D03G0862000
Triplet1373	TraesCS3A03G0258500	TraesCS3B03G0326200	TraesCS3D03G0250500
Triplet1374	TraesCS6A03G0741000	TraesCS6B03G0879400	TraesCS6D03G0622300
Triplet1375	TraesCS3A03G0812400	TraesCS3B03G0934800	TraesCS3D03G0748200
Triplet1376	TraesCS6A03G0757900	TraesCS6B03G0901100	TraesCS6D03G0641200
Triplet1377	TraesCS3A03G0567300	TraesCS3B03G0649300	TraesCS3D03G0525800
Triplet1378	TraesCS6A03G0721200	TraesCS6B03G0854800	TraesCS6D03G0604500
Triplet1379	TraesCS6A03G0258000	TraesCS6B03G0349000	TraesCS6D03G0212900
Triplet1380	TraesCS4A03G0580800	TraesCS4B03G0222100	TraesCS4D03G0182600
Triplet1381	TraesCS2A03G0969800	TraesCS2B03G1073500	TraesCS2D03G0909500
Triplet1382	TraesCS4A03G0029500	TraesCS4B03G0756200	TraesCS4D03G0676200
Triplet1383	TraesCS6A03G0002700	TraesCS6B03G0012400	TraesCS6D03G0010300
Triplet1384	TraesCS4A03G0374900	TraesCS4B03G0439800	TraesCS4D03G0372200
Triplet1385	TraesCS7A03G0753100	TraesCS7B03G0580600	TraesCS7D03G0716000
Triplet1386	TraesCS5A03G0996600	TraesCS5B03G1041100	TraesCS5D03G0944700
Triplet1387	TraesCS5A03G0817300	TraesCS5B03G0845200	TraesCS5D03G0770100
Triplet1388	TraesCS4A03G0885900	TraesCS5B03G1245200	TraesCS5D03G1121800
Triplet1389	TraesCS5A03G0588800	TraesCS6B03G1295000	TraesCS3D03G0470100
Triplet1390	TraesCS1A03G0862200	TraesCS1B03G1013800	TraesCS1D03G0844700
Triplet1391	TraesCS5A03G0001700	TraesCS5B03G0001700	TraesCS5D03G0002900
Triplet1392	TraesCS4A03G0040600	TraesCS4B03G0744200	TraesCS4D03G0663400
Triplet1393	TraesCS3A03G0928200	TraesCS3B03G1053700	TraesCS3D03G0861100
Triplet1394	TraesCS3A03G0385300	TraesCS3B03G0492600	TraesCS3D03G0385300
Triplet1395	TraesCS5A03G0696400	TraesCS5B03G0733300	TraesCS5D03G0664700
Triplet1396	TraesCS7A03G0734400	TraesCS7B03G0531600	TraesCS7D03G0701900
Triplet1397	TraesCS3A03G0397200	TraesCS3B03G0480900	TraesCS3D03G0377200
Triplet1398	TraesCS2A03G0461100	TraesCS2B03G0581400	TraesCS2D03G0467800
Triplet1399	TraesCS5A03G1193900	TraesCS4B03G0881900	TraesCS4D03G0779400
Triplet1400	TraesCS5A03G0367700	TraesCS5B03G0369200	TraesCS5D03G0350600
Triplet1401	TraesCS5A03G0591300	TraesCS5B03G0606700	TraesCS5D03G0546800
Triplet1402	TraesCS2A03G0371300	TraesCS2B03G0495200	TraesCS2D03G0391100
Triplet1403	TraesCS4A03G0742000	TraesCS4B03G0049000	TraesCS4D03G0032800
Triplet1404	TraesCS6A03G0545300	TraesCS6B03G0639400	TraesCS6D03G0466800
Triplet1405	TraesCS2A03G0939700	TraesCS2B03G1034800	TraesCS2D03G0880600
Triplet1406	TraesCS4A03G0171800	TraesCS4B03G0603100	TraesCS4D03G0534300
Triplet1407	TraesCS3A03G0103400	TraesCS3B03G0135800	TraesCS3D03G0090600
Triplet1408	TraesCS3A03G0433200	TraesCS3B03G0514000	TraesCS3D03G0404500
Triplet1409	TraesCS7A03G1149500	TraesCS7B03G1011300	TraesCS7D03G1095200
Triplet1410	TraesCS5A03G0377700	TraesCS5B03G0363300	TraesCS5D03G0355000
Triplet1411	TraesCS3A03G0950500	TraesCS3B03G1086000	TraesCS3D03G0884200
Triplet1412	TraesCS6A03G0376500	TraesCS6B03G0465800	TraesCS6D03G0324000
Triplet1413	TraesCS2A03G0843300	TraesCS2B03G0933300	TraesCS2D03G0785600
Triplet1414	TraesCS2A03G0918100	TraesCS2B03G1006800	TraesCS2D03G0858200
Triplet1415	TraesCS2A03G0380500	TraesCS2B03G0506200	TraesCS2D03G0397800
Triplet1416	TraesCS2A03G0673000	TraesCS2B03G0753300	TraesCS2D03G0625600
Triplet1417	TraesCS2A03G0298900	TraesCS2B03G0419300	TraesCS2D03G0317200
Triplet1418	TraesCS5A03G0534000	TraesCS5B03G0546000	TraesCS5D03G0498500
Triplet1419	TraesCS2A03G0447100	TraesCS2B03G0569900	TraesCS2D03G0455000
Triplet1420	TraesCS6A03G0623800	TraesCS6B03G0749600	TraesCS6D03G0516900
Triplet1421	TraesCS3A03G1046600	TraesCS3B03G1209100	TraesCS3D03G0976000
Triplet1422	TraesCS3A03G0112400	TraesCS3B03G0146100	TraesCS3D03G0096400
Triplet1423	TraesCS3A03G0721800	TraesCS3B03G0828000	TraesCS3D03G0665400
Triplet1424	TraesCS5A03G0131500	TraesCS5B03G0160300	TraesCS5D03G0154400
Triplet1425	TraesCS2A03G0367200	TraesCS2B03G0488000	TraesCS2D03G0384900
Triplet1426	TraesCS2A03G1211300	TraesCS2B03G1381500	TraesCS2D03G1166400
Triplet1427	TraesCS6A03G1013800	TraesCS6B03G1248600	TraesCS6D03G0892400
Triplet1428	TraesCS3A03G0422300	TraesCS3B03G0502400	TraesCS3D03G0398000
Triplet1429	TraesCS7A03G1281700	TraesCS7B03G1199000	TraesCS7D03G1217700
Triplet1430	TraesCS5A03G0251800	TraesCS5B03G0268000	TraesCS5D03G0263900
Triplet1431	TraesCS3A03G0845300	TraesCS3B03G0971000	TraesCS3D03G0775200
Triplet1432	TraesCS7A03G0931500	TraesCS7B03G0779400	TraesCS7D03G0897400
Triplet1433	TraesCS5A03G0484600	TraesCS5B03G0483800	TraesCS5D03G0448300
Triplet1434	TraesCS3A03G0768600	TraesCS3B03G0883500	TraesCS3D03G0710800
Triplet1435	TraesCS3A03G0794300	TraesCS3B03G0915800	TraesCS3D03G0734000
Triplet1436	TraesCS7A03G1224600	TraesCS7B03G1109200	TraesCS7D03G1163900
Triplet1437	TraesCS5A03G0235000	TraesCS5B03G0248000	TraesCS5D03G0246700
Triplet1438	TraesCS5A03G1144900	TraesCS5B03G1217600	TraesCS5D03G1100600
Triplet1439	TraesCS6A03G0697000	TraesCS6B03G0828100	TraesCS6D03G0586500
Triplet1440	TraesCS6A03G0279900	TraesCS6B03G0368500	TraesCS6D03G0234800
Triplet1441	TraesCS1A03G0629100	TraesCS1B03G0718900	TraesCS1D03G0590900
Triplet1442	TraesCS5A03G1044900	TraesCS5B03G1098800	TraesCS5D03G0989500
Triplet1443	TraesCS1A03G0286800	TraesCS1B03G0370700	TraesCS1D03G0280100
Triplet1444	TraesCS3A03G0704500	TraesCS3B03G0803300	TraesCS3D03G0647000
Triplet1445	TraesCS4A03G0035600	TraesCS4B03G0750300	TraesCS4D03G0669200
Triplet1446	TraesCS4A03G0126200	TraesCS4B03G0655400	TraesCS4D03G0579700
Triplet1447	TraesCS3A03G0330800	TraesCS3B03G0388100	TraesCS1D03G0015900
Triplet1448	TraesCS2A03G0000600	TraesCS2B03G0000300	TraesCS2D03G0000300
Triplet1449	TraesCS4A03G0253100	TraesCS4B03G0514800	TraesCS4D03G0456000
Triplet1450	TraesCS2A03G1196100	TraesCS2B03G1363800	TraesCS2D03G1150300
Triplet1451	TraesCS2A03G0723700	TraesCS2B03G0799600	TraesCS2D03G0666900
Triplet1452	TraesCS3A03G0399300	TraesCS3B03G0478900	TraesCS3D03G0375700
Triplet1453	TraesCS5A03G0936900	TraesCS5B03G0987700	TraesCS5D03G0896000
Triplet1454	TraesCS6A03G0983500	TraesCS6B03G1205700	TraesCS6D03G0866700
Triplet1455	TraesCS2A03G0131100	TraesCS2B03G0177700	TraesCS2D03G0128200
Triplet1456	TraesCS6A03G0979900	TraesCS6B03G1203200	TraesCS6D03G0862100
Triplet1457	TraesCS2A03G0956400	TraesCS2B03G1058100	TraesCS2D03G0898600
Triplet1458	TraesCS3A03G0978000	TraesCS3B03G1124700	TraesCS3D03G0913700
Triplet1459	TraesCS4A03G0121400	TraesCS4B03G0645200	TraesCS4D03G0573900
Triplet1460	TraesCS2A03G1062900	TraesCS2B03G1187200	TraesCS2D03G1003300
Triplet1461	TraesCS1A03G0455800	TraesCS1B03G0552300	TraesCS1D03G0429500
Triplet1462	TraesCS5A03G0441000	TraesCS5B03G0434200	TraesCS5D03G0407000
Triplet1463	TraesCS5A03G0092000	TraesCS5B03G0095200	TraesCS5D03G0110800
Triplet1464	TraesCS5A03G0428900	TraesCS5B03G0427200	TraesCS5D03G0397100
Triplet1465	TraesCS6A03G0297800	TraesCS6B03G0387900	TraesCS6D03G0254400
Triplet1466	TraesCS3A03G0232000	TraesCS3B03G0289200	TraesCS3D03G0223100
Triplet1467	TraesCS2A03G0373800	TraesCS2B03G0498400	TraesCS2D03G0393500
Triplet1468	TraesCS7A03G0498800	TraesCS7B03G0314700	TraesCS7D03G0482300
Triplet1469	TraesCS1A03G1057400	TraesCS1B03G1254800	TraesCS1D03G1020400
Triplet1470	TraesCS5A03G0905000	TraesCS5B03G0955900	TraesCS5D03G0867000
Triplet1471	TraesCS4A03G0853300	TraesCS5B03G1287800	TraesCS5D03G1154300
Triplet1472	TraesCS7A03G0898100	TraesCS7B03G0715700	TraesCS7D03G0839000
Triplet1473	TraesCS1A03G0915000	TraesCS1B03G1078600	TraesCS1D03G0894300
Triplet1474	TraesCS6A03G0186900	TraesCS6B03G0265100	TraesCS6D03G0157600
Triplet1475	TraesCS3A03G0859900	TraesCS3B03G0984400	TraesCS3D03G0788600
Triplet1476	TraesCS5A03G0579700	TraesCS5B03G0593400	TraesCS5D03G0543700
Triplet1477	TraesCS4A03G0792100	TraesCS5B03G1360100	TraesCS5D03G1205400
Triplet1478	TraesCS4A03G0296900	TraesCS4B03G0469500	TraesCS4D03G0422800
Triplet1479	TraesCS6A03G0142100	TraesCS6B03G0201700	TraesCS6D03G0134300
Triplet1480	TraesCS1A03G0808900	TraesCS1B03G0929800	TraesCS1D03G0777700
Triplet1481	TraesCS6A03G1043300	TraesCS6B03G1294500	TraesCS6D03G0921500
Triplet1482	TraesCS3A03G0865200	TraesCS3B03G0988200	TraesCS3D03G0793500
Triplet1483	TraesCS5A03G0669600	TraesCS5B03G0708800	TraesCS5D03G0639000
Triplet1484	TraesCS2A03G0294400	TraesCS2B03G0412800	TraesCS2D03G0313500
Triplet1485	TraesCS2A03G0766400	TraesCS2B03G0843800	TraesCS2D03G0705800
Triplet1486	TraesCS3A03G1238700	TraesCS3B03G1479500	TraesCS3D03G1171000
Triplet1487	TraesCS5A03G0795600	TraesCS5B03G0827500	TraesCS5D03G0751300
Triplet1488	TraesCS5A03G0456200	TraesCS5B03G0449300	TraesCS5D03G0421900
Triplet1489	TraesCS4A03G0602300	TraesCS4B03G0204500	TraesCS4D03G0167600
Triplet1490	TraesCS7A03G1347400	TraesCS7B03G1286300	TraesCS7D03G1275100
Triplet1491	TraesCS6A03G0714100	TraesCS6B03G0849100	TraesCS6D03G0599200
Triplet1492	TraesCS3A03G1230400	TraesCS3B03G1476600	TraesCS3D03G1167800
Triplet1493	TraesCS1A03G0576000	TraesCS1B03G0668200	TraesCS1D03G0549100
Triplet1494	TraesCS7A03G0878000	TraesCS7B03G0735600	TraesCS7D03G0858000
Triplet1495	TraesCS1A03G0103600	TraesCS1B03G0131700	TraesCS1D03G0091000
Triplet1496	TraesCS4A03G0191300	TraesCS4B03G0583700	TraesCS4D03G0517700
Triplet1497	TraesCS7A03G0509800	TraesCS7B03G0325100	TraesCS7D03G0490100
Triplet1498	TraesCS2A03G0831200	TraesCS2B03G0919700	TraesCS2D03G0773300
Triplet1499	TraesCS6A03G0890600	TraesCS6B03G1069800	TraesCS6D03G0765400
Triplet1500	TraesCS2A03G1013900	TraesCS2B03G1129900	TraesCS2D03G0953300
Triplet1501	TraesCS7A03G0827700	TraesCS7B03G0685100	TraesCS7D03G0812700
Triplet1502	TraesCS5A03G0781200	TraesCS5B03G0812900	TraesCS5D03G0739900
Triplet1503	TraesCS1A03G0815300	TraesCS1B03G0940900	TraesCS1D03G0785500
Triplet1504	TraesCS1A03G0824100	TraesCS1B03G0948300	TraesCS1D03G0793000
Triplet1505	TraesCS6A03G0214900	TraesCS6B03G0305300	TraesCS6D03G0174800
Triplet1506	TraesCS1A03G0585700	TraesCS1B03G0678100	TraesCS1D03G0556800
Triplet1507	TraesCS5A03G0933300	TraesCS5B03G0983400	TraesCS5D03G0892000
Triplet1508	TraesCS2A03G1149800	TraesCS2B03G1306200	TraesCS2D03G1099000
Triplet1509	TraesCS6A03G0371800	TraesCS6B03G0461200	TraesCS6D03G0320400
Triplet1510	TraesCS3A03G0801100	TraesCS3B03G0924700	TraesCS3D03G0739100
Triplet1511	TraesCS1A03G0746600	TraesCS1B03G0850900	TraesCS1D03G0713700
Triplet1512	TraesCS6A03G0774500	TraesCS6B03G0922300	TraesCS6D03G0656400
Triplet1513	TraesCS1A03G0404300	TraesCS1B03G0494600	TraesCS1D03G0373400
Triplet1514	TraesCS5A03G0723000	TraesCS5B03G0760300	TraesCS5D03G0689900
Triplet1515	TraesCS3A03G0412000	TraesCS3B03G0496600	TraesCS3D03G0389800
Triplet1516	TraesCS2A03G0793800	TraesCS2B03G0878700	TraesCS2D03G0729000
Triplet1517	TraesCS2A03G1022400	TraesCS2B03G1142500	TraesCS2D03G0962700
Triplet1518	TraesCS2A03G1087300	TraesCS2B03G1218900	TraesCS2D03G1029800
Triplet1519	TraesCS4A03G0077400	TraesCS4B03G0696000	TraesCS4D03G0622900
Triplet1520	TraesCS7A03G0941400	TraesCS7B03G0786100	TraesCS7D03G0906300
Triplet1521	TraesCS1A03G1014400	TraesCS1B03G1195500	TraesCS1D03G0975200
Triplet1522	TraesCS4A03G0354200	TraesCS4B03G0364600	TraesCS4D03G0322100
Triplet1523	TraesCS5A03G0094900	TraesCS5B03G0099200	TraesCS5D03G0112800
Triplet1524	TraesCS4A03G0288200	TraesCS4B03G0481800	TraesCS4D03G0429100
Triplet1525	TraesCS7A03G0314100	TraesCS7B03G0091300	TraesCS7D03G0297500
Triplet1526	TraesCS3A03G0271800	TraesCS3B03G0340600	TraesCS3D03G0263400
Triplet1527	TraesCS4A03G0510400	TraesCS4B03G0304200	TraesCS4D03G0246200
Triplet1528	TraesCS6A03G0093800	TraesCS6B03G0133900	TraesCS6D03G0101500
Triplet1529	TraesCS5A03G0199200	TraesCS5B03G0218100	TraesCS5D03G0223400
Triplet1530	TraesCS1A03G0408700	TraesCS1B03G0501100	TraesCS1D03G0378000
Triplet1531	TraesCS7A03G0307000	TraesCS7B03G0080300	TraesCS7D03G0289900
Triplet1532	TraesCS5A03G0185500	TraesCS5B03G0197600	TraesCS5D03G0208700
Triplet1533	TraesCS6A03G0814400	TraesCS6B03G0966200	TraesCS6D03G0688600
Triplet1534	TraesCS3A03G0439600	TraesCS3B03G0518300	TraesCS3D03G0408700
Triplet1535	TraesCS3A03G0785600	TraesCS3B03G0904600	TraesCS3D03G0725700
Triplet1536	TraesCS6A03G0256800	TraesCS6B03G0348900	TraesCS6D03G0212400
Triplet1537	TraesCS7A03G0757000	TraesCS7B03G0587600	TraesCS7D03G0728300
Triplet1538	TraesCS5A03G0460600	TraesCS5B03G0455500	TraesCS5D03G0426000
Triplet1539	TraesCS2A03G0757900	TraesCS2B03G0834500	TraesCS2D03G0699200
Triplet1540	TraesCS7A03G0893100	TraesCS7B03G0719500	TraesCS7D03G0843100
Triplet1541	TraesCS5A03G1009600	TraesCS5B03G1055700	TraesCS5D03G0955300
Triplet1542	TraesCS4A03G0279700	TraesCS4B03G0486900	TraesCS4D03G0434300
Triplet1543	TraesCS2A03G0995200	TraesCS2B03G1105600	TraesCS2D03G0931500
Triplet1544	TraesCS3A03G0723600	TraesCS3B03G0830000	TraesCS3D03G0668100
Triplet1545	TraesCS7A03G0911900	TraesCS7B03G0695600	TraesCS7D03G0821800
Triplet1546	TraesCS7A03G1048900	TraesCS7B03G0893500	TraesCS7D03G1002100
Triplet1547	TraesCS6A03G0313000	TraesCS6B03G0404800	TraesCS6D03G0268300
Triplet1548	TraesCS3A03G0732600	TraesCS3B03G0839500	TraesCS3D03G0675900
Triplet1549	TraesCS5A03G0777400	TraesCS5B03G0809000	TraesCS5D03G0734500
Triplet1550	TraesCS6A03G0378300	TraesCS6B03G0467800	TraesCS6D03G0325100
Triplet1551	TraesCS1A03G0886400	TraesCS1B03G1036800	TraesCS1D03G0861700
Triplet1552	TraesCS5A03G0627200	TraesCS5B03G0646100	TraesCS5D03G0595900
Triplet1553	TraesCS3A03G0893500	TraesCS3B03G1019700	TraesCS3D03G0821100
Triplet1554	TraesCS5A03G1043100	TraesCS5B03G1095100	TraesCS5D03G0987300
Triplet1555	TraesCS2A03G0974800	TraesCS2B03G1078400	TraesCS2D03G0914000
Triplet1556	TraesCS4A03G0019900	TraesCS4B03G0770000	TraesCS4D03G0692100
Triplet1557	TraesCS6A03G0653500	TraesCS6B03G0825500	TraesCS6D03G0541800
Triplet1558	TraesCS2A03G0382800	TraesCS2B03G0538300	TraesCS2D03G0426100
Triplet1559	TraesCS2A03G1170600	TraesCS2B03G1329700	TraesCS2D03G1123000
Triplet1560	TraesCS6A03G1023900	TraesCS6B03G1262200	TraesCS6D03G0902200
Triplet1561	TraesCS3A03G0381900	TraesCS3B03G0467900	TraesCS3D03G0370300
Triplet1562	TraesCS4A03G0610400	TraesCS4B03G0193500	TraesCS4D03G0159700
Triplet1563	TraesCS6A03G0587800	TraesCS6B03G0717100	TraesCS6D03G0486900
Triplet1564	TraesCS6A03G0593900	TraesCS6B03G0724300	TraesCS6D03G0494000
Triplet1565	TraesCS7A03G0756000	TraesCS7B03G0585800	TraesCS7D03G0727300
Triplet1566	TraesCS5A03G0890500	TraesCS5B03G0937600	TraesCS5D03G0852500
Triplet1567	TraesCS5A03G0327400	TraesCS5B03G0315800	TraesCS5D03G0318600
Triplet1568	TraesCS5A03G0460100	TraesCS5B03G0455200	TraesCS5D03G0425300
Triplet1569	TraesCS3A03G0819100	TraesCS3B03G0942300	TraesCS3D03G0755200
Triplet1570	TraesCS3A03G0677400	TraesCS3B03G0773700	TraesCS3D03G0618300
Triplet1571	TraesCS4A03G0083500	TraesCS4B03G0701600	TraesCS4D03G0627700
Triplet1572	TraesCS2A03G0290100	TraesCS2B03G0407200	TraesCS2D03G0305200
Triplet1573	TraesCS6A03G0386200	TraesCS6B03G0495400	TraesCS6D03G0341400
Triplet1574	TraesCS5A03G0386500	TraesCS5B03G0378100	TraesCS5D03G0379800
Triplet1575	TraesCS7A03G1294600	TraesCS7B03G1211400	TraesCS7D03G1226800
Triplet1576	TraesCS5A03G0999800	TraesCS5B03G1046600	TraesCS5D03G0947600
Triplet1577	TraesCS4A03G0517900	TraesCS4B03G0281500	TraesCS4D03G0239800
Triplet1578	TraesCS2A03G0152200	TraesCS2B03G0213500	TraesCS2D03G0148600
Triplet1579	TraesCS5A03G0968200	TraesCS5B03G1018200	TraesCS5D03G0922200
Triplet1580	TraesCS5A03G0890300	TraesCS5B03G0937400	TraesCS5D03G0852100
Triplet1581	TraesCS2A03G0317400	TraesCS2B03G0435900	TraesCS2D03G0333200
Triplet1582	TraesCS6A03G0871600	TraesCS6B03G1042400	TraesCS6D03G0742700
Triplet1583	TraesCS5A03G0147900	TraesCS5B03G0161700	TraesCS5D03G0170300
Triplet1584	TraesCS5A03G0771000	TraesCS5B03G0806200	TraesCS5D03G0731500
Triplet1585	TraesCS3A03G0238100	TraesCS3B03G0305500	TraesCS3D03G0229900
Triplet1586	TraesCS3A03G0604500	TraesCS3B03G0685000	TraesCS3D03G0555300
Triplet1587	TraesCS5A03G0429200	TraesCS5B03G0426900	TraesCS5D03G0398000
Triplet1588	TraesCS2A03G0615700	TraesCS2B03G0693800	TraesCS2D03G0589500
Triplet1589	TraesCS3A03G0812800	TraesCS3B03G0935100	TraesCS3D03G0749000
Triplet1590	TraesCS5A03G0445600	TraesCS5B03G0438500	TraesCS5D03G0411600
Triplet1591	TraesCS4A03G1014700	TraesCS4B03G0806400	TraesCS4D03G0722200
Triplet1592	TraesCS2A03G0726900	TraesCS2B03G0803000	TraesCS2D03G0669200
Triplet1593	TraesCS6A03G0818100	TraesCS6B03G0968800	TraesCS6D03G0691500
Triplet1594	TraesCS7A03G0531000	TraesCS7B03G0340800	TraesCS7D03G0504100
Triplet1595	TraesCS5A03G0311000	TraesCS5B03G0329500	TraesCS5D03G0321200
Triplet1596	TraesCS5A03G0865600	TraesCS5B03G0910700	TraesCS5D03G0830000
Triplet1597	TraesCS1A03G0628400	TraesCS1B03G0718000	TraesCS1D03G0590200
Triplet1598	TraesCS5A03G0000800	TraesCS5B03G0000900	TraesCS5D03G0001500
Triplet1599	TraesCS4A03G0171000	TraesCS4B03G0603800	TraesCS4D03G0535400
Triplet1600	TraesCS3A03G0712800	TraesCS3B03G0815800	TraesCS3D03G0656100
Triplet1601	TraesCS5A03G0469700	TraesCS5B03G0463800	TraesCS5D03G0432500
Triplet1602	TraesCS2A03G0269300	TraesCS2B03G0372100	TraesCS2D03G0280500
Triplet1603	TraesCS5A03G1219400	TraesCS4B03G0918300	TraesCS4D03G0806700
Triplet1604	TraesCS7A03G0448100	TraesCS7B03G0256000	TraesCS7D03G0431500
Triplet1605	TraesCS1A03G0757200	TraesCS1B03G0865300	TraesCS1D03G0726500
Triplet1606	TraesCS1A03G0309800	TraesCS1B03G0393400	TraesCS1D03G0308400
Triplet1607	TraesCS5A03G0938800	TraesCS5B03G0989400	TraesCS5D03G0898700
Triplet1608	TraesCS3A03G0675200	TraesCS3B03G0771100	TraesCS3D03G0615900
Triplet1609	TraesCS1A03G1068700	TraesCS1B03G1268200	TraesCS1D03G1033500
Triplet1610	TraesCS7A03G1111600	TraesCS7B03G0965300	TraesCS7D03G1060600
Triplet1611	TraesCS3A03G0967800	TraesCS3B03G1112700	TraesCS3D03G0903500
Triplet1612	TraesCS3A03G0711700	TraesCS3B03G0814900	TraesCS3D03G0655100
Triplet1613	TraesCS6A03G0710600	TraesCS6B03G0843800	TraesCS6D03G0597000
Triplet1614	TraesCS2A03G0936100	TraesCS2B03G1030400	TraesCS2D03G0877500
Triplet1615	TraesCS3A03G0672200	TraesCS3B03G0768400	TraesCS3D03G0614100
Triplet1616	TraesCS2A03G0803000	TraesCS2B03G0888600	TraesCS2D03G0742800
Triplet1617	TraesCS2A03G0056500	TraesCS2B03G0083400	TraesCS2D03G0057200
Triplet1618	TraesCS3A03G0101200	TraesCS3B03G0132400	TraesCS3D03G0086900
Triplet1619	TraesCS3A03G0051400	TraesCS3B03G0044100	TraesCS3D03G0035300
Triplet1620	TraesCS3A03G1022600	TraesCS3B03G1171000	TraesCS3D03G0950400
Triplet1621	TraesCS4A03G0118900	TraesCS4B03G0643100	TraesCS4D03G0572200
Triplet1622	TraesCS5A03G0000200	TraesCS5B03G0002300	TraesCS5D03G0000400
Triplet1623	TraesCS3A03G0858400	TraesCS3B03G0983000	TraesCS3D03G0787000
Triplet1624	TraesCS6A03G0443300	TraesCS6B03G0538600	TraesCS6D03G0371500
Triplet1625	TraesCS7A03G0847200	TraesCS7B03G0663600	TraesCS7D03G0790400
Triplet1626	TraesCS5A03G0810300	TraesCS5B03G0840400	TraesCS5D03G0765300
Triplet1627	TraesCS2A03G0601100	TraesCS2B03G0702500	TraesCS2D03G0578700
Triplet1628	TraesCS6A03G0549100	TraesCS6B03G0620000	TraesCS6D03G0463000
Triplet1629	TraesCS2A03G0996400	TraesCS2B03G0327300	TraesCS3D03G0125700
Triplet1630	TraesCS1A03G0479200	TraesCS1B03G0592200	TraesCS1D03G0452800
Triplet1631	TraesCS2A03G0753300	TraesCS2B03G0831500	TraesCS2D03G0696800
Triplet1632	TraesCS1A03G0257800	TraesCS1B03G0337300	TraesCS1D03G0256000
Triplet1633	TraesCS4A03G0348800	TraesCS4B03G0454700	TraesCS4D03G0332100
Triplet1634	TraesCS1A03G0578500	TraesCS1B03G0671700	TraesCS1D03G0552900
Triplet1635	TraesCS4A03G0536300	TraesCS4B03G0261800	TraesCS4D03G0223200
Triplet1636	TraesCS3A03G0752200	TraesCS3B03G0858700	TraesCS3D03G0692500
Triplet1637	TraesCS7A03G0332000	TraesCS7B03G0113000	TraesCS7D03G0320100
Triplet1638	TraesCS3A03G0318400	TraesCS3B03G0397900	TraesCS3D03G0316500
Triplet1639	TraesCS3A03G0268000	TraesCS3B03G0336000	TraesCS3D03G0260200
Triplet1640	TraesCS5A03G0385800	TraesCS5B03G0376000	TraesCS5D03G0380600
Triplet1641	TraesCS5A03G0580700	TraesCS5B03G0594900	TraesCS5D03G0544700
Triplet1642	TraesCS5A03G1086300	TraesCS5B03G1148400	TraesCS5D03G1038500
Triplet1643	TraesCS3A03G0838000	TraesCS3B03G0962100	TraesCS3D03G0769700
Triplet1644	TraesCS7A03G0354400	TraesCS7B03G0149900	TraesCS7D03G0343100
Triplet1645	TraesCS1A03G0998900	TraesCS1B03G1177800	TraesCS1D03G0960700
Triplet1646	TraesCS1A03G0603800	TraesCS1B03G0696300	TraesCS1D03G0572600
Triplet1647	TraesCS3A03G0220900	TraesCS3B03G0268800	TraesCS3D03G0204700
Triplet1648	TraesCS2A03G1110900	TraesCS2B03G1246800	TraesCS2D03G1056100
Triplet1649	TraesCS5A03G1034000	TraesCS5B03G1083800	TraesCS5D03G0975200
Triplet1650	TraesCS1A03G0510000	TraesCS1B03G0566100	TraesCS1D03G0496000
Triplet1651	TraesCS1A03G0277400	TraesCS1B03G0363500	TraesCS1D03G0273200
Triplet1652	TraesCS3A03G0632100	TraesCS3B03G0708300	TraesCS3D03G0578400
Triplet1653	TraesCS5A03G1205800	TraesCS4B03G0899000	TraesCS4D03G0792300
Triplet1654	TraesCS6A03G0858300	TraesCS6B03G1027100	TraesCS6D03G0727300
Triplet1655	TraesCS2A03G0745100	TraesCS2B03G0821600	TraesCS2D03G0687100
Triplet1656	TraesCS3A03G0430300	TraesCS3B03G0508900	TraesCS3D03G0403200
Triplet1657	TraesCS3A03G1042000	TraesCS3B03G1202700	TraesCS3D03G0969400
Triplet1658	TraesCS6A03G0678000	TraesCS6B03G0798600	TraesCS6D03G0568200
Triplet1659	TraesCS7A03G0957900	TraesCS7B03G0800800	TraesCS7D03G0922900
Triplet1660	TraesCS2A03G1077400	TraesCS2B03G1206400	TraesCS2D03G1019600
Triplet1661	TraesCS5A03G1105400	TraesCS5B03G1174200	TraesCS5D03G1062000
Triplet1662	TraesCS1A03G0501900	TraesCS1B03G0574100	TraesCS1D03G0486300
Triplet1663	TraesCS7A03G0594000	TraesCS7B03G0420300	TraesCS7D03G0584500
Triplet1664	TraesCS5A03G0519000	TraesCS5B03G0526700	TraesCS5D03G0483600
Triplet1665	TraesCS6A03G0181400	TraesCS6B03G0260200	TraesCS6D03G0152500
Triplet1666	TraesCS6A03G0919500	TraesCS6B03G1106500	TraesCS6D03G0790800
Triplet1667	TraesCS3A03G0744000	TraesCS3B03G0849800	TraesCS3D03G0685600
Triplet1668	TraesCS1A03G0260700	TraesCS1B03G0352100	TraesCS1D03G0263600
Triplet1669	TraesCS1A03G0707900	TraesCS1B03G0808300	TraesCS1D03G0672400
Triplet1670	TraesCS2A03G0316500	TraesCS2B03G0434600	TraesCS2D03G0332100
Triplet1671	TraesCS6A03G0796000	TraesCS6B03G0941600	TraesCS6D03G0671500
Triplet1672	TraesCS5A03G0455700	TraesCS5B03G0448900	TraesCS5D03G0421400
Triplet1673	TraesCS5A03G0728300	TraesCS5B03G0772200	TraesCS5D03G0698900
Triplet1674	TraesCS6A03G0372600	TraesCS6B03G0462300	TraesCS6D03G0320800
Triplet1675	TraesCS3A03G0660800	TraesCS3B03G0753200	TraesCS3D03G0603700
Triplet1676	TraesCS5A03G0799900	TraesCS5B03G0832800	TraesCS5D03G0756700
Triplet1677	TraesCS2A03G0354400	TraesCS2B03G0473800	TraesCS2D03G0370300
Triplet1678	TraesCS2A03G0046100	TraesCS2B03G0063000	TraesCS2D03G0045400
Triplet1679	TraesCS2A03G0446500	TraesCS2B03G0568400	TraesCS2D03G0454000
Triplet1680	TraesCS4A03G0258300	TraesCS4B03G0506500	TraesCS4D03G0452500
Triplet1681	TraesCS3A03G0610300	TraesCS3B03G0690600	TraesCS3D03G0560000
Triplet1682	TraesCS4A03G0884700	TraesCS5B03G1248500	TraesCS5D03G1123000
Triplet1683	TraesCS1A03G0871100	TraesCS1B03G0999400	TraesCS1D03G0833200
Triplet1684	TraesCS1A03G0057600	TraesCS1B03G0063400	TraesCS1D03G0047600
Triplet1685	TraesCS3A03G0681600	TraesCS3B03G0780100	TraesCS3D03G0621500
Triplet1686	TraesCS2A03G0213700	TraesCS2B03G0294900	TraesCS2D03G0219100
Triplet1687	TraesCS3A03G0785200	TraesCS3B03G0904100	TraesCS3D03G0725400
Triplet1688	TraesCS2A03G0705500	TraesCS2B03G0784800	TraesCS2D03G0652500
Triplet1689	TraesCS1A03G0127600	TraesCS1B03G0173800	TraesCS1D03G0119000
Triplet1690	TraesCS2A03G0486700	TraesCS2B03G0602900	TraesCS2D03G0488500
Triplet1691	TraesCS2A03G0232400	TraesCS2B03G0320000	TraesCS2D03G0237500
Triplet1692	TraesCS4A03G0580900	TraesCS4B03G0222200	TraesCS4D03G0182900
Triplet1693	TraesCS5A03G0593100	TraesCS5B03G0608200	TraesCS5D03G0557000
Triplet1694	TraesCS4A03G0019500	TraesCS4B03G0770300	TraesCS4D03G0691500
Triplet1695	TraesCS6A03G1031900	TraesCS6B03G1279200	TraesCS6D03G0912300
Triplet1696	TraesCS1A03G0462900	TraesCS1B03G0547000	TraesCS1D03G0444600
Triplet1697	TraesCS3A03G0236600	TraesCS3B03G0302900	TraesCS3D03G0227600
Triplet1698	TraesCS2A03G1034300	TraesCS2B03G1156100	TraesCS2D03G0974600
Triplet1699	TraesCS7A03G1052300	TraesCS7B03G0897700	TraesCS7D03G1004800
Triplet1700	TraesCS7A03G0886600	TraesCS7B03G0727400	TraesCS7D03G0849400
Triplet1701	TraesCS5A03G1079400	TraesCS5B03G1142900	TraesCS5D03G1033000
Triplet1702	TraesCS3A03G0713300	TraesCS3B03G0816200	TraesCS3D03G0656800
Triplet1703	TraesCS6A03G0689400	TraesCS6B03G0787300	TraesCS6D03G0577900
Triplet1704	TraesCS3A03G0453300	TraesCS3B03G0528900	TraesCS3D03G0419100
Triplet1705	TraesCS6A03G0305800	TraesCS6B03G0398200	TraesCS6D03G0260400
Triplet1706	TraesCS1A03G0210000	TraesCS1B03G0281100	TraesCS1D03G0203500
Triplet1707	TraesCS3A03G0516400	TraesCS3B03G0573400	TraesCS3D03G0467800
Triplet1708	TraesCS4A03G0737500	TraesCS4B03G0057600	TraesCS4D03G0038200
Triplet1709	TraesCS6A03G0699100	TraesCS6B03G0830600	TraesCS6D03G0588000
Triplet1710	TraesCS1A03G0753900	TraesCS1B03G0860900	TraesCS1D03G0722400
Triplet1711	TraesCS7A03G0457000	TraesCS7B03G0266900	TraesCS7D03G0442200
Triplet1712	TraesCS7A03G1340000	TraesCS7B03G1274500	TraesCS7D03G1265400
Triplet1713	TraesCS3A03G1127700	TraesCS3B03G1310500	TraesCS3D03G1049400
Triplet1714	TraesCS5A03G0193500	TraesCS5B03G0206400	TraesCS5D03G0215900
Triplet1715	TraesCS1A03G0459900	TraesCS1B03G0550500	TraesCS1D03G0432200
Triplet1716	TraesCS2A03G0600800	TraesCS2B03G0702400	TraesCS2D03G0578600
Triplet1717	TraesCS7A03G1064300	TraesCS7B03G0905900	TraesCS7D03G1015000
Triplet1718	TraesCS4A03G0039900	TraesCS4B03G0744600	TraesCS4D03G0664800
Triplet1719	TraesCS3A03G0204900	TraesCS3B03G0247900	TraesCS3D03G0183300
Triplet1720	TraesCS4A03G0862000	TraesCS5B03G1276100	TraesCS5D03G1145200
Triplet1721	TraesCS2A03G0650800	TraesCS2B03G0718600	TraesCS2D03G0597600
Triplet1722	TraesCS2A03G1009400	TraesCS2B03G1120500	TraesCS2D03G0944100
Triplet1723	TraesCS4A03G0749700	TraesCS4B03G0035600	TraesCS4D03G0026100
Triplet1724	TraesCS4A03G1007400	TraesCS4B03G0797900	TraesCS4D03G0714900
Triplet1725	TraesCS5A03G0355500	TraesCS5B03G0344900	TraesCS5D03G0341000
Triplet1726	TraesCS5A03G0521200	TraesCS5B03G0529700	TraesCS5D03G0486400
Triplet1727	TraesCS6A03G0483400	TraesCS6B03G0678800	TraesCS6D03G0404200
Triplet1728	TraesCS7A03G1166500	TraesCS7B03G1034100	TraesCS7D03G1112700
Triplet1729	TraesCS7A03G0678200	TraesCS7B03G0504500	TraesCS7D03G0664400
Triplet1730	TraesCS3A03G0781700	TraesCS3B03G0899300	TraesCS3D03G0721400
Triplet1731	TraesCS3A03G0578500	TraesCS3B03G0657300	TraesCS3D03G0533100
Triplet1732	TraesCS3A03G0209500	TraesCS3B03G0252700	TraesCS3D03G0188700
Triplet1733	TraesCS3A03G0536900	TraesCS3B03G0613700	TraesCS3D03G0494600
Triplet1734	TraesCS3A03G0088000	TraesCS3B03G0092300	TraesCS3D03G0067600
Triplet1735	TraesCS7A03G0882400	TraesCS7B03G0732000	TraesCS7D03G0853900
Triplet1736	TraesCS2A03G0408000	TraesCS2B03G0539800	TraesCS2D03G0427100
Triplet1737	TraesCS7A03G0754500	TraesCS7B03G0581900	TraesCS7D03G0725200
Triplet1738	TraesCS2A03G1241600	TraesCS2B03G1423700	TraesCS2D03G1196900
Triplet1739	TraesCS1A03G0360600	TraesCS1B03G0450000	TraesCS1D03G0347900
Triplet1740	TraesCS4A03G0670100	TraesCS4B03G0127300	TraesCS4D03G0107700
Triplet1741	TraesCS3A03G0424800	TraesCS3B03G0500000	TraesCS3D03G0395100
Triplet1742	TraesCS2A03G0492700	TraesCS2B03G0624000	TraesCS2D03G0511000
Triplet1743	TraesCS3A03G0206100	TraesCS3B03G0249000	TraesCS3D03G0184600
Triplet1744	TraesCS1A03G0497600	TraesCS1B03G0567100	TraesCS1D03G0491200
Triplet1745	TraesCS1A03G0821600	TraesCS1B03G0946400	TraesCS1D03G0790700
Triplet1746	TraesCS4A03G0026800	TraesCS4B03G0759500	TraesCS4D03G0680100
Triplet1747	TraesCS1A03G0863600	TraesCS1B03G1010700	TraesCS1D03G0842200
Triplet1748	TraesCS2A03G0076100	TraesCS2B03G0111700	TraesCS2D03G0070100
Triplet1749	TraesCS7A03G0492000	TraesCS7B03G0305500	TraesCS7D03G0474400
Triplet1750	TraesCS7A03G0395100	TraesCS7B03G0195700	TraesCS7D03G0379600
Triplet1751	TraesCS3A03G0644100	TraesCS3B03G0722800	TraesCS3D03G0589100
Triplet1752	TraesCS6A03G1042600	TraesCS6B03G1292900	TraesCS6D03G0920900
Triplet1753	TraesCS3A03G0685700	TraesCS3B03G0783000	TraesCS3D03G0624800
Triplet1754	TraesCS1A03G1039500	TraesCS1B03G1238700	TraesCS1D03G1003400
Triplet1755	TraesCS5A03G0242600	TraesCS5B03G0259600	TraesCS5D03G0255100
Triplet1756	TraesCS4A03G0670300	TraesCS4B03G0127100	TraesCS4D03G0107300
Triplet1757	TraesCS6A03G0765500	TraesCS6B03G0911900	TraesCS6D03G0647600
Triplet1758	TraesCS3A03G1122700	TraesCS3B03G1299900	TraesCS3D03G1044800
Triplet1759	TraesCS2A03G0320300	TraesCS2B03G0439000	TraesCS2D03G0339800
Triplet1760	TraesCS1A03G0560800	TraesCS1B03G0654100	TraesCS1D03G0539700
Triplet1761	TraesCS5A03G0525600	TraesCS5B03G0536300	TraesCS5D03G0490900
Triplet1762	TraesCS7A03G1054700	TraesCS7B03G0900100	TraesCS7D03G1006500
Triplet1763	TraesCS3A03G0735600	TraesCS3B03G0842300	TraesCS3D03G0679200
Triplet1764	TraesCS6A03G0472100	TraesCS6B03G0583900	TraesCS6D03G0411600
Triplet1765	TraesCS4A03G0232200	TraesCS4B03G0537400	TraesCS4D03G0476700
Triplet1766	TraesCS2A03G0999000	TraesCS2B03G1109900	TraesCS2D03G0935500
Triplet1767	TraesCS4A03G0016200	TraesCS4B03G0775900	TraesCS4D03G0695700
Triplet1768	TraesCS2A03G1254400	TraesCS2B03G1436700	TraesCS2D03G1209400
Triplet1769	TraesCS1A03G0778800	TraesCS1B03G0892500	TraesCS1D03G0745500
Triplet1770	TraesCS4A03G0180300	TraesCS4B03G0595300	TraesCS4D03G0528200
Triplet1771	TraesCS2A03G0760100	TraesCS2B03G0838400	TraesCS2D03G0701900
Triplet1772	TraesCS7A03G0375000	TraesCS7B03G0171900	TraesCS7D03G0358200
Triplet1773	TraesCS7A03G0549200	TraesCS7B03G0366300	TraesCS7D03G0527000
Triplet1774	TraesCS7A03G1078800	TraesCS7B03G0923400	TraesCS7D03G1027700
Triplet1775	TraesCS2A03G0869600	TraesCS2B03G0959200	TraesCS2D03G0807700
Triplet1776	TraesCS6A03G0645900	TraesCS6B03G0771700	TraesCS6D03G0536300
Triplet1777	TraesCS3A03G0182500	TraesCS3B03G0223400	TraesCS3D03G0163300
Triplet1778	TraesCS3A03G0992500	TraesCS3B03G1139300	TraesCS3D03G0923600
Triplet1779	TraesCS7A03G0769100	TraesCS7B03G0598800	TraesCS7D03G0736900
Triplet1780	TraesCS4A03G0509600	TraesCS4B03G0304000	TraesCS4D03G0246500
Triplet1781	TraesCS3A03G0732000	TraesCS3B03G0838600	TraesCS3D03G0675100
Triplet1782	TraesCS4A03G0461000	TraesCS4B03G0294700	TraesCS4D03G0297700
Triplet1783	TraesCS4A03G0611300	TraesCS4B03G0193000	TraesCS4D03G0159200
Triplet1784	TraesCS2A03G0037300	TraesCS2B03G0054400	TraesCS2D03G0035600
Triplet1785	TraesCS3A03G0165700	TraesCS3B03G0208500	TraesCS3D03G0149100
Triplet1786	TraesCS2A03G0748800	TraesCS2B03G0825100	TraesCS2D03G0692700
Triplet1787	TraesCS6A03G0356000	TraesCS6B03G0450500	TraesCS6D03G0309600
Triplet1788	TraesCS4A03G0748200	TraesCS4B03G0038100	TraesCS4D03G0027400
Triplet1789	TraesCS5A03G0378700	TraesCS5B03G0362200	TraesCS5D03G0349600
Triplet1790	TraesCS2A03G0658800	TraesCS2B03G0714000	TraesCS2D03G0593200
Triplet1791	TraesCS2A03G1156400	TraesCS2B03G1313200	TraesCS2D03G1106900
Triplet1792	TraesCS6A03G0711600	TraesCS6B03G0845100	TraesCS6D03G0597300
Triplet1793	TraesCS1A03G0977000	TraesCS1B03G1160800	TraesCS1D03G0947400
Triplet1794	TraesCS2A03G0013400	TraesCS2B03G0018900	TraesCS2D03G0011300
Triplet1795	TraesCS6A03G0810200	TraesCS6B03G0960800	TraesCS6D03G0685000
Triplet1796	TraesCS5A03G0919200	TraesCS5B03G0969100	TraesCS5D03G0878700
Triplet1797	TraesCS3A03G0649800	TraesCS3B03G0733600	TraesCS3D03G0595800
Triplet1798	TraesCS7A03G0495700	TraesCS7B03G0309100	TraesCS7D03G0478800
Triplet1799	TraesCS2A03G0964000	TraesCS2B03G1068400	TraesCS2D03G0905500
Triplet1800	TraesCS1A03G0300800	TraesCS1B03G0385700	TraesCS1D03G0291600
Triplet1801	TraesCS5A03G0339400	TraesCS5B03G0321900	TraesCS5D03G0329800
Triplet1802	TraesCS5A03G0879200	TraesCS5B03G0922900	TraesCS5D03G0841300
Triplet1803	TraesCS1A03G0491900	TraesCS1B03G0581700	TraesCS1D03G0477500
Triplet1804	TraesCS3A03G0952900	TraesCS3B03G1089300	TraesCS3D03G0887100
Triplet1805	TraesCS5A03G0615500	TraesCS5B03G0632800	TraesCS5D03G0581700
Triplet1806	TraesCS6A03G0656800	TraesCS6B03G0822000	TraesCS6D03G0545300
Triplet1807	TraesCS1A03G0803400	TraesCS1B03G0923700	TraesCS1D03G0771900
Triplet1808	TraesCS4A03G0830400	TraesCS5B03G1311300	TraesCS5D03G1171000
Triplet1809	TraesCS6A03G0833800	TraesCS6B03G0995100	TraesCS6D03G0708200
Triplet1810	TraesCS7A03G0828000	TraesCS7B03G0685500	TraesCS7D03G0812900
Triplet1811	TraesCS1A03G0133900	TraesCS1B03G0181700	TraesCS1D03G0121800
Triplet1812	TraesCS2A03G0776400	TraesCS2B03G0858800	TraesCS2D03G0716400
Triplet1813	TraesCS1A03G0887200	TraesCS1B03G1037600	TraesCS1D03G0862200
Triplet1814	TraesCS6A03G0759100	TraesCS6B03G0902100	TraesCS6D03G0641800
Triplet1815	TraesCS5A03G0517500	TraesCS5B03G0525600	TraesCS5D03G0482900
Triplet1816	TraesCS5A03G0509400	TraesCS5B03G0515900	TraesCS5D03G0476500
Triplet1817	TraesCS6A03G0760500	TraesCS6B03G0904000	TraesCS6D03G0643500
Triplet1818	TraesCS1A03G0555300	TraesCS1B03G0647100	TraesCS1D03G0535100
Triplet1819	TraesCS6A03G0448800	TraesCS6B03G0533300	TraesCS6D03G0366700
Triplet1820	TraesCS4A03G0866700	TraesCS5B03G1270300	TraesCS5D03G1139200
Triplet1821	TraesCS4A03G0072800	TraesCS4B03G0711900	TraesCS4D03G0635400
Triplet1822	TraesCS2A03G1233500	TraesCS2B03G1408500	TraesCS2D03G1190200
Triplet1823	TraesCS1A03G0672800	TraesCS1B03G0765200	TraesCS1D03G0637400
Triplet1824	TraesCS4A03G0569800	TraesCS4B03G0231900	TraesCS4D03G0194400
Triplet1825	TraesCS5A03G0600500	TraesCS5B03G0618400	TraesCS5D03G0564000
Triplet1826	TraesCS1A03G0037100	TraesCS1B03G0038800	TraesCS1D03G0027600
Triplet1827	TraesCS6A03G1001800	TraesCS6B03G1228500	TraesCS6D03G0882800
Triplet1828	TraesCS4A03G0141800	TraesCS4B03G0620100	TraesCS4D03G0549200
Triplet1829	TraesCS1A03G0206000	TraesCS1B03G0274600	TraesCS1D03G0199300
Triplet1830	TraesCS5A03G0035500	TraesCS5B03G0028300	TraesCS5D03G0045900
Triplet1831	TraesCS5A03G0797100	TraesCS5B03G0829200	TraesCS5D03G0753100
Triplet1832	TraesCS1A03G0596900	TraesCS1B03G0693500	TraesCS1D03G0570100
Triplet1833	TraesCS2A03G0994800	TraesCS2B03G1104900	TraesCS2D03G0931100
Triplet1834	TraesCS6A03G1032200	TraesCS1B03G0248100	TraesCS6D03G0912500
Triplet1835	TraesCS2A03G0473200	TraesCS2B03G0595000	TraesCS2D03G0479700
Triplet1836	TraesCS3A03G0237300	TraesCS3B03G0303600	TraesCS3D03G0228500
Triplet1837	TraesCS2A03G0218000	TraesCS2B03G0299300	TraesCS2D03G0224100
Triplet1838	TraesCS4A03G0214200	TraesCS4B03G0557800	TraesCS4D03G0492900
Triplet1839	TraesCS5A03G1167000	TraesCS4B03G0844700	TraesCS4D03G0753200
Triplet1840	TraesCS3A03G0289900	TraesCS3B03G0356200	TraesCS3D03G0277400
Triplet1841	TraesCS1A03G0232400	TraesCS1B03G0345500	TraesCS1D03G0249800
Triplet1842	TraesCS3A03G0996400	TraesCS3B03G1146200	TraesCS3D03G0929000
Triplet1843	TraesCS5A03G0596700	TraesCS5B03G0611200	TraesCS5D03G0561000
Triplet1844	TraesCS2A03G0746200	TraesCS2B03G0822200	TraesCS2D03G0687700
Triplet1845	TraesCS6A03G0688000	TraesCS6B03G0789000	TraesCS6D03G0576900
Triplet1846	TraesCS2A03G0352100	TraesCS2B03G0471600	TraesCS2D03G0368600
Triplet1847	TraesCS5A03G1009400	TraesCS5B03G1055500	TraesCS5D03G0955100
Triplet1848	TraesCS6A03G0469900	TraesCS6B03G0585400	TraesCS6D03G0392200
Triplet1849	TraesCS5A03G1159200	TraesCS4B03G0836700	TraesCS4D03G0744300
Triplet1850	TraesCS4A03G0028000	TraesCS4B03G0757800	TraesCS4D03G0678800
Triplet1851	TraesCS5A03G0428100	TraesCS5B03G0423900	TraesCS5D03G0396900
Triplet1852	TraesCS1A03G0353900	TraesCS1B03G0448700	TraesCS1D03G0335400
Triplet1853	TraesCS2A03G0373000	TraesCS2B03G0496700	TraesCS2D03G0392300
Triplet1854	TraesCS3A03G0463500	TraesCS3B03G0535500	TraesCS3D03G0425200
Triplet1855	TraesCS3A03G1146300	TraesCS3B03G1336700	TraesCS3D03G1071700
Triplet1856	TraesCS1A03G0749900	TraesCS1B03G0856300	TraesCS1D03G0719400
Triplet1857	TraesCS2A03G0470600	TraesCS2B03G0592000	TraesCS2D03G0477600
Triplet1858	TraesCS4A03G0500900	TraesCS4B03G0312200	TraesCS4D03G0255400
Triplet1859	TraesCS5A03G0891100	TraesCS5B03G0938500	TraesCS5D03G0853100
Triplet1860	TraesCS3A03G0193800	TraesCS3B03G0236200	TraesCS3D03G0172600
Triplet1861	TraesCS7A03G0458400	TraesCS7B03G0268600	TraesCS7D03G0444200
Triplet1862	TraesCS5A03G0138100	TraesCS5B03G0153600	TraesCS5D03G0161000
Triplet1863	TraesCS4A03G0603000	TraesCS4B03G0203200	TraesCS4D03G0168000
Triplet1864	TraesCS3A03G0619600	TraesCS3B03G0698300	TraesCS3D03G0567500
Triplet1865	TraesCS2A03G1175100	TraesCS2B03G1335700	TraesCS2D03G1126800
Triplet1866	TraesCS2A03G0774200	TraesCS3B03G1058600	TraesCS3D03G0865500
Triplet1867	TraesCS6A03G0814600	TraesCS6B03G0966500	TraesCS6D03G0688800
Triplet1868	TraesCS2A03G0310500	TraesCS2B03G0428200	TraesCS2D03G0325400
Triplet1869	TraesCS7A03G1033900	TraesCS7B03G0875700	TraesCS3D03G1024800
Triplet1870	TraesCS2A03G1177200	TraesCS2B03G1339300	TraesCS2D03G1129500
Triplet1871	TraesCS2A03G1020700	TraesCS2B03G1140900	TraesCS2D03G0961400
Triplet1872	TraesCS4A03G1013100	TraesCS4B03G0803000	TraesCS4D03G0720100
Triplet1873	TraesCS4A03G0184900	TraesCS4B03G0590400	TraesCS4D03G0524400
Triplet1874	TraesCS3A03G0234800	TraesCS3B03G0293500	TraesCS3D03G0225500
Triplet1875	TraesCS4A03G0338500	TraesCS4B03G0431700	TraesCS4D03G0366200
Triplet1876	TraesCS1A03G1012500	TraesCS1B03G1193400	TraesCS1D03G0973300
Triplet1877	TraesCS1A03G0404800	TraesCS1B03G0495000	TraesCS1D03G0373800
Triplet1878	TraesCS4A03G0013400	TraesCS4B03G0780200	TraesCS4D03G0700600
Triplet1879	TraesCS4A03G0128200	TraesCS4B03G0657300	TraesCS4D03G0581400
Triplet1880	TraesCS4A03G0762400	TraesCS4B03G0021300	TraesCS4D03G0015700
Triplet1881	TraesCS4A03G1024200	TraesCS4B03G0821300	TraesCS4D03G0732800
Triplet1882	TraesCS2A03G0851100	TraesCS2B03G0942900	TraesCS2D03G0793400
Triplet1883	TraesCS1A03G0780000	TraesCS1B03G0895200	TraesCS1D03G0747200
Triplet1884	TraesCS3A03G0678700	TraesCS3B03G0774900	TraesCS3D03G0619300
Triplet1885	TraesCS1A03G0380000	TraesCS1B03G0456600	TraesCS1D03G0355700
Triplet1886	TraesCS5A03G0617900	TraesCS5B03G0634800	TraesCS5D03G0584100
Triplet1887	TraesCS5A03G1024000	TraesCS5B03G1075500	TraesCS5D03G0968500
Triplet1888	TraesCS3A03G0934000	TraesCS3B03G1059900	TraesCS3D03G0866600
Triplet1889	TraesCS7A03G0328300	TraesCS7B03G0110100	TraesCS7D03G0316600
Triplet1890	TraesCS5A03G0151000	TraesCS5B03G0163100	TraesCS5D03G0171700
Triplet1891	TraesCS1A03G0664700	TraesCS1B03G0755500	TraesCS1D03G0626000
Triplet1892	TraesCS5A03G0734900	TraesCS5B03G0765300	TraesCS5D03G0694700
Triplet1893	TraesCS3A03G0881100	TraesCS3B03G1007800	TraesCS3D03G0808900
Triplet1894	TraesCS7A03G1201400	TraesCS7B03G1080800	TraesCS7D03G1142500
Triplet1895	TraesCS6A03G0438100	TraesCS6B03G0556500	TraesCS6D03G0375200
Triplet1896	TraesCS4A03G0169600	TraesCS4B03G0605700	TraesCS4D03G0537000
Triplet1897	TraesCS2A03G0954000	TraesCS2B03G1056100	TraesCS2D03G0895800
Triplet1898	TraesCS2A03G0277200	TraesCS2B03G0388200	TraesCS2D03G0290800
Triplet1899	TraesCS5A03G0390900	TraesCS5B03G0380100	TraesCS5D03G0378300
Triplet1900	TraesCS1A03G0836200	TraesCS1B03G0960000	TraesCS1D03G0805100
Triplet1901	TraesCS3A03G0580300	TraesCS3B03G0657900	TraesCS3D03G0533700
Triplet1902	TraesCS1A03G0254100	TraesCS1B03G0318600	TraesCS1D03G0229100
Triplet1903	TraesCS1A03G1040800	TraesCS1B03G1239100	TraesCS1D03G1004000
Triplet1904	TraesCS2A03G0958100	TraesCS2B03G1060500	TraesCS2D03G0900500
Triplet1905	TraesCS1A03G0844200	TraesCS1B03G0969100	TraesCS1D03G0812600
Triplet1906	TraesCS2A03G0149700	TraesCS2B03G0210900	TraesCS2D03G0147400
Triplet1907	TraesCS3A03G0650000	TraesCS3B03G0733800	TraesCS3D03G0596000
Triplet1908	TraesCS2A03G0644200	TraesCS2B03G0726300	TraesCS2D03G0604200
Triplet1909	TraesCS2A03G0997300	TraesCS2B03G1108400	TraesCS2D03G0933200
Triplet1910	TraesCS6A03G0731700	TraesCS6B03G0867000	TraesCS6D03G0615900
Triplet1911	TraesCS6A03G0667600	TraesCS6B03G0809000	TraesCS6D03G0557400
Triplet1912	TraesCS6A03G0613300	TraesCS6B03G0759800	TraesCS6D03G0526800
Triplet1913	TraesCS4A03G0737800	TraesCS4B03G0057300	TraesCS4D03G0037800
Triplet1914	TraesCS2A03G0982600	TraesCS2B03G1089800	TraesCS2D03G0921700
Triplet1915	TraesCS2A03G0497100	TraesCS2B03G0634200	TraesCS2D03G0503300
Triplet1916	TraesCS6A03G0958700	TraesCS6B03G1170300	TraesCS6D03G0837100
Triplet1917	TraesCS5A03G0219300	TraesCS5B03G0234400	TraesCS5D03G0234700
Triplet1918	TraesCS2A03G0617700	TraesCS2B03G0742500	TraesCS2D03G0614200
Triplet1919	TraesCS4A03G0039500	TraesCS4B03G0745700	TraesCS4D03G0665400
Triplet1920	TraesCS7A03G0534200	TraesCS7B03G0351100	TraesCS7D03G0512700
Triplet1921	TraesCS1A03G0427900	TraesCS1B03G0516500	TraesCS1D03G0403900
Triplet1922	TraesCS5A03G0656700	TraesCS5B03G0690700	TraesCS5D03G0625900
Triplet1923	TraesCS7A03G0568100	TraesCS2B03G1522800	TraesCS2D03G1286700
Triplet1924	TraesCS4A03G0068000	TraesCS4B03G0714100	TraesCS4D03G0638100
Triplet1925	TraesCS5A03G0061300	TraesCS5B03G0053600	TraesCS5D03G0078500
Triplet1926	TraesCS7A03G0857100	TraesCS7B03G0653600	TraesCS7D03G0780600
Triplet1927	TraesCS7A03G0810700	TraesCS7B03G0648100	TraesCS7D03G0775500
Triplet1928	TraesCS2A03G0935200	TraesCS2B03G1029500	TraesCS2D03G0874900
Triplet1929	TraesCS4A03G0682700	TraesCS4B03G0113600	TraesCS4D03G0096500
Triplet1930	TraesCS4A03G0132500	TraesCS4B03G0664400	TraesCS4D03G0585800
Triplet1931	TraesCS7A03G0590600	TraesCS7B03G0415900	TraesCS7D03G0583000
Triplet1932	TraesCS6A03G0748800	TraesCS6B03G0887800	TraesCS6D03G0632800
Triplet1933	TraesCS6A03G0839200	TraesCS6B03G1000500	TraesCS6D03G0711500
Triplet1934	TraesCS6A03G0740800	TraesCS6B03G0878000	TraesCS6D03G0622100
Triplet1935	TraesCS2A03G1140500	TraesCS2B03G1295100	TraesCS2D03G1090800
Triplet1936	TraesCS1A03G0326800	TraesCS1B03G0451400	TraesCS1D03G0349300
Triplet1937	TraesCS5A03G0479000	TraesCS5B03G0477700	TraesCS5D03G0441500
Triplet1938	TraesCS1A03G0868900	TraesCS1B03G1002400	TraesCS1D03G0836200
Triplet1939	TraesCS1A03G0885600	TraesCS1B03G1036000	TraesCS1D03G0860900
Triplet1940	TraesCS4A03G0443200	TraesCS4B03G0387500	TraesCS4D03G0385400
Triplet1941	TraesCS5A03G0802200	TraesCS5B03G0835200	TraesCS5D03G0759800
Triplet1942	TraesCS5A03G0137900	TraesCS5B03G0154000	TraesCS5D03G0160800
Triplet1943	TraesCS1A03G0549800	TraesCS1B03G0639300	TraesCS1D03G0530100
Triplet1944	TraesCS5A03G0637700	TraesCS5B03G0661100	TraesCS5D03G0605200
Triplet1945	TraesCS7A03G1297200	TraesCS7B03G1215000	TraesCS7D03G1229800
Triplet1946	TraesCS6A03G0154600	TraesCS6B03G0220700	TraesCS6D03G0140000
Triplet1947	TraesCS2A03G0708100	TraesCS2B03G0786900	TraesCS2D03G0655400
Triplet1948	TraesCS6A03G0900100	TraesCS6B03G1082300	TraesCS6D03G0772300
Triplet1949	TraesCS6A03G0935800	TraesCS6B03G1137600	TraesCS6D03G0810900
Triplet1950	TraesCS5A03G1022100	TraesCS5B03G1070800	TraesCS5D03G0966800
Triplet1951	TraesCS5A03G0769600	TraesCS5B03G0804700	TraesCS5D03G0729700
Triplet1952	TraesCS3A03G0091000	TraesCS3B03G0088200	TraesCS3D03G0064900
Triplet1953	TraesCS6A03G0784200	TraesCS6B03G0931200	TraesCS6D03G0663300
Triplet1954	TraesCS2A03G0762300	TraesCS2B03G0841500	TraesCS2D03G0703200
Triplet1955	TraesCS3A03G1071900	TraesCS3B03G1245300	TraesCS3D03G1001300
Triplet1956	TraesCS7A03G1123800	TraesCS7B03G0979000	TraesCS7D03G1071600
Triplet1957	TraesCS4A03G0746900	TraesCS4B03G0038900	TraesCS4D03G0028400
Triplet1958	TraesCS2A03G0805000	TraesCS2B03G0889600	TraesCS2D03G0745100
Triplet1959	TraesCS2A03G0938300	TraesCS2B03G1033400	TraesCS2D03G0879800
Triplet1960	TraesCS5A03G0455600	TraesCS5B03G0448800	TraesCS5D03G0421200
Triplet1961	TraesCS1A03G0070500	TraesCS1B03G0078300	TraesCS1D03G0061400
Triplet1962	TraesCS2A03G0916900	TraesCS2B03G1005200	TraesCS2D03G0857000
Triplet1963	TraesCS1A03G0920400	TraesCS1B03G1087100	TraesCS1D03G0903300
Triplet1964	TraesCS3A03G0702200	TraesCS3B03G0801100	TraesCS3D03G0644300
Triplet1965	TraesCS2A03G0427200	TraesCS2B03G0554900	TraesCS2D03G0444100
Triplet1966	TraesCS1A03G0808300	TraesCS1B03G0929200	TraesCS1D03G0777100
Triplet1967	TraesCS3A03G0941300	TraesCS3B03G1072300	TraesCS3D03G0874400
Triplet1968	TraesCS5A03G1241900	TraesCS4B03G0939300	TraesCS4D03G0824600
Triplet1969	TraesCS3A03G0231900	TraesCS3B03G0289000	TraesCS3D03G0223000
Triplet1970	TraesCS1A03G0294600	TraesCS1B03G0378300	TraesCS1D03G0286700
Triplet1971	TraesCS2A03G0426500	TraesCS2B03G0554100	TraesCS2D03G0444600
Triplet1972	TraesCS5A03G0024600	TraesCS5B03G0019100	TraesCS5D03G0034100
Triplet1973	TraesCS5A03G0384500	TraesCS5B03G0374800	TraesCS5D03G0381400
Triplet1974	TraesCS5A03G1209900	TraesCS4B03G0906400	TraesCS4D03G0797600
Triplet1975	TraesCS7A03G1026800	TraesCS7B03G0875100	TraesCS7D03G0988400
Triplet1976	TraesCS5A03G0420900	TraesCS5B03G0418000	TraesCS5D03G0388600
Triplet1977	TraesCS7A03G0904500	TraesCS7B03G0707300	TraesCS7D03G0830100
Triplet1978	TraesCS4A03G0504500	TraesCS4B03G0308700	TraesCS4D03G0252400
Triplet1979	TraesCS6A03G0767400	TraesCS6B03G0914700	TraesCS6D03G0651100
Triplet1980	TraesCS2A03G0424000	TraesCS2B03G0552700	TraesCS2D03G0446700
Triplet1981	TraesCS7A03G0732300	TraesCS7B03G0539900	TraesCS7D03G0698600
Triplet1982	TraesCS7A03G0620300	TraesCS7B03G0447000	TraesCS7D03G0605600
Triplet1983	TraesCS1A03G0883600	TraesCS1B03G1034600	TraesCS1D03G0858900
Triplet1984	TraesCS1A03G0730700	TraesCS1B03G0834400	TraesCS1D03G0694900
Triplet1985	TraesCS2A03G0644000	TraesCS2B03G0726700	TraesCS2D03G0604800
Triplet1986	TraesCS1A03G0333400	TraesCS1B03G0444200	TraesCS1D03G0342500
Triplet1987	TraesCS3A03G1136000	TraesCS3B03G1321300	TraesCS3D03G1058300
Triplet1988	TraesCS7A03G0558100	TraesCS7B03G0403400	TraesCS7D03G0539800
Triplet1989	TraesCS6A03G0332800	TraesCS6B03G0430400	TraesCS6D03G0285500
Triplet1990	TraesCS2A03G0991000	TraesCS2B03G1100000	TraesCS2D03G0929800
Triplet1991	TraesCS2A03G0148600	TraesCS2B03G0208400	TraesCS2D03G0146600
Triplet1992	TraesCS5A03G0591200	TraesCS5B03G0607100	TraesCS5D03G0546500
Triplet1993	TraesCS1A03G0560100	TraesCS1B03G0652900	TraesCS1D03G0539300
Triplet1994	TraesCS7A03G0976000	TraesCS7B03G0811200	TraesCS7D03G0935400
Triplet1995	TraesCS3A03G0877200	TraesCS3B03G1002600	TraesCS3D03G0803500
Triplet1996	TraesCS4A03G0546200	TraesCS4B03G0246100	TraesCS4D03G0208600
Triplet1997	TraesCS3A03G0777800	TraesCS3B03G0896100	TraesCS3D03G0718900
Triplet1998	TraesCS7A03G0288800	TraesCS7B03G0052400	TraesCS7D03G0268300
[truncated: 12,286 more rows]

## Sheet: Table S2
Table S2. Statistics of sequencing data and alignment
Sample	Days after pollination (DAP)	Biological replicates	Total Reads	Total Bases (bp)	N Bases (%)	Q20 (%)	Q30 (%)	GC (%)	Uniquely mapped reads	Uniquely mapped reads (%)
CS_D0_R1	0	1	52201337	7830200550	0	98	95	52	47873390	91.71
CS_D0_R2	0	2	51511764	7726764600	0	98	95	52	47063897	91.37
CS_D0_R3	0	3	61572675	9235901250	0	98	95	53	56490383	91.75
CS_D2_R1	2	1	58076511	8711476650	0	98	95	53	53173835	91.56
CS_D2_R2	2	2	50639639	7595945850	0	98	95	53	46405768	91.64
CS_D2_R3	2	3	57283934	8592590100	0	98	95	53	52448918	91.56
CS-D4_R1	4	1	54397252	8159587800	0	98	95	53	49340063	90.7
CS-D4_R2	4	2	49919441	7487916150	0	98	95	53	45535981	91.22
CS-D4_R3	4	3	56125030	8418754500	0	98	95	53	51494231	91.75
CS_D6_R1	6	1	55926296	8388944400	0	98	95	50	51476579	92.04
CS_D6_R2	6	2	43810649	6571597350	0	98	94	48	40329340	92.05
CS_D6_R3	6	3	49487072	7423060800	0	98	95	49	45657268	92.26
CS_D8_R1	8	1	58373806	8756070900	0	98	95	49	51534412	88.28
CS_D8_R2	8	2	52915379	7937306850	0	98	95	47	47123902	89.06
CS_D8_R3	8	3	46813657	7022048550	0	98	94	48	41568977	88.8
CS_D10_R1	10	1	52502085	7875312750	0	97	93	47	45560580	86.78
CS_D10_R2	10	2	46732454	7009868100	0	97	94	49	40168976	85.96
CS_D10_R3	10	3	64602021	9690303150	0	98	95	46	55494532	85.9
Average	-	-	5.34939e+07	8.02409e+09	0	97.8889	94.7222	50.4444	4.82634e+07	90.2439

## Sheet: Table S3
Table S3. Spearman Correlation Coefficients among three biological replicates based on the FPKM values of expressed genes (FPKM > 1)
Sample1	Sample2	Spearman Correlation Coefficient (SCC)
CS_D0_R2	CS_D0_R1	0.983585
CS_D0_R3	CS_D0_R1	0.984345
CS_D0_R3	CS_D0_R2	0.991227
CS_D2_R2	CS_D2_R1	0.978355
CS_D2_R3	CS_D2_R1	0.962112
CS_D2_R3	CS_D2_R2	0.980058
CS_D4_R2	CS_D4_R1	0.983629
CS_D4_R3	CS_D4_R1	0.990204
CS_D4_R3	CS_D4_R2	0.988845
CS_D6_R2	CS_D6_R1	0.988736
CS_D6_R3	CS_D6_R1	0.983825
CS_D6_R3	CS_D6_R2	0.986321
CS_D8_R2	CS_D8_R1	0.989239
CS_D8_R3	CS_D8_R1	0.989232
CS_D8_R3	CS_D8_R2	0.987165
CS_D10_R2	CS_D10_R1	0.984589
CS_D10_R3	CS_D10_R1	0.958004
CS_D10_R3	CS_D10_R2	0.946575

## Sheet: Table S4
Table S4. List of DEGs (differentially expressed genes) between adjacent time points
DEGs between 2 DAP and 0 DAP
Gene	FPKM_D0	FPKM_D2	Log2(Fold Change)	P value	Adjusted P value	Wheat_annotation	Rice_ortholog
TraesCS3A03G0077200	65.4153	0.628248	-6.49126	0	0	1 *** tr|B6ST35|B6ST35_MAIZE Endo-1.4-beta-xylanase PF02018: Carbohydrate binding domain; PF00331: Glycosyl hydrolase family 10 IPR001000: Glycoside hydrolase family 10 domain; IPR003305: Carbohydrate-binding. CenC-like; IPR008979: Galactose-binding domain-like; IPR017853: Glycoside hydrolase superfamily GO:0004553 MF: hydrolase activity. hydrolyzing O-glycosyl compounds;GO:0005975 BP: carbohydra…	LOC_Os01g04290.1 protein|glycosyl hydrolase family 10 protein. putative. expressed cell wall.degradation.mannan-xylose-arabinose-fucose moderately similar to ( 479) AT1G58370 | Symbols: RXF12. ATXYN1 | RXF12; endo-1.4-beta-xylanase/ hydrolase. hydrolyzing O-glycosyl compounds | chr1:21684751-21688209 FORWARDvery weakly similar to (91.7) POLB_MAIZE Putative Pol polyprotein from transposon element …
TraesCS3A03G0832300	218.408	11.2275	-4.26979	0	0	1 *** tr|Q39986|Q39986_HEMSP Cysteine proteinase PF08246: Cathepsin propeptide inhibitor domain (I29); PF00112: Papain family cysteine protease IPR000169: Cysteine peptidase. cysteine active site; IPR000668: Peptidase C1A. papain C-terminal; IPR013201: Cathepsin propeptide inhibitor domain (I29); IPR025660: Cysteine peptidase. histidine active site; IPR025661: Cysteine peptidase. asparagine activ…	LOC_Os08g44270.1 protein|vignain precursor. putative. expressed protein.degradation.cysteine protease moderately similar to ( 464) AT5G50260 | Symbols: | cysteine proteinase. putative | chr5:20455605-20456862 FORWARDmoderately similar to ( 445) CYSEP_PHAVU Vignain precursor (EC 3.4.22.-) (Bean endopeptidase) (Cysteine proteinase EP-C1) - Phaseolus vulgaris (Kidney bean) (French bean) Peptidase_C1…
TraesCS3B03G1279500	340.946	1.9994	-7.34384	0	0	0 --* sp|A4JGG7|KDPC_BURVG Potassium-transporting ATPase KdpC subunit G	-
TraesCS3B03G1329900	73.8937	1.10172	-5.94423	0	0	1 *** tr|Q8W4V0|Q8W4V0_ORYSA Endo-1.3-beta-glucanase PF00332: Glycosyl hydrolases family 17 IPR000490: Glycoside hydrolase family 17; IPR017853: Glycoside hydrolase superfamily GO:0004553 MF: hydrolase activity. hydrolyzing O-glycosyl compounds;GO:0005975 BP: carbohydrate metabolic process G PF00332 IPR000490; IPR017853 GO:0004553; GO:0005975	LOC_Os01g71380.1 protein|glycosyl hydrolases family 17. putative. expressed misc.beta 1.3 glucan hydrolases.glucan endo-1.3-beta-glucosidase moderately similar to ( 276) AT4G16260 | Symbols: | catalytic/ cation binding / hydrolase. hydrolyzing O-glycosyl compounds | chr4:9200180-9201441 REVERSEmoderately similar to ( 438) E13B_HORVU Glucan endo-1.3-beta-glucosidase GII precursor (EC 3.2.1.39) ((1…
TraesCS3D03G0761000	78.1803	0.661162	-6.6843	0	0	1 *** tr|Q39986|Q39986_HEMSP Cysteine proteinase PF08246: Cathepsin propeptide inhibitor domain (I29); PF00112: Papain family cysteine protease IPR000169: Cysteine peptidase. cysteine active site; IPR000668: Peptidase C1A. papain C-terminal; IPR013201: Cathepsin propeptide inhibitor domain (I29); IPR025660: Cysteine peptidase. histidine active site; IPR025661: Cysteine peptidase. asparagine activ…	LOC_Os08g44270.1 protein|vignain precursor. putative. expressed protein.degradation.cysteine protease moderately similar to ( 464) AT5G50260 | Symbols: | cysteine proteinase. putative | chr5:20455605-20456862 FORWARDmoderately similar to ( 445) CYSEP_PHAVU Vignain precursor (EC 3.4.22.-) (Bean endopeptidase) (Cysteine proteinase EP-C1) - Phaseolus vulgaris (Kidney bean) (French bean) Peptidase_C1…
TraesCS6A03G0957200	515.721	3.13638	-7.31635	0	0	1 --* AT4G21400.6 cysteine-rich RLK (RECEPTOR-like protein kinase) 28 G	-
TraesCS6D03G0672100	567.171	5.26833	-6.72342	0	0	1 --* AT3G51620.3 PAP/OAS1 substrate-binding domain superfamily G	-
TraesCS7B03G0808900	0.969052	57.1835	5.74372	0	0	1 *** tr|A0A1D6C2C9|A0A1D6C2C9_WHEAT Carboxypeptidase PF00450: Serine carboxypeptidase IPR001563: Peptidase S10. serine carboxypeptidase; IPR018202: Serine carboxypeptidase. serine active site; IPR029058: Alpha/Beta hydrolase fold; IPR033124: Serine carboxypeptidases. histidine active site GO:0004185 MF: serine-type carboxypeptidase activity;GO:0006508 BP: proteolysis G PF00450 IPR001563; IPR0182…	LOC_Os06g51370.1 protein|OsSCP38 - Putative Serine Carboxypeptidase homologue. expressed protein.degradation.serine protease highly similar to ( 501) AT5G23210 | Symbols: SCPL34 | SCPL34; serine-type carboxypeptidase | chr5:7811625-7814608 FORWARDmoderately similar to ( 421) CBP23_HORVU Serine carboxypeptidase II-3 precursor (EC 3.4.16.6) (CP-MII.3) [Contains: Serine carboxypeptidase II-3 chain A…
TraesCS6A03G0797100	378.004	2.41652	-7.23121	1.15505e-304	7.8509e-301	1 --* sp|P9WNT7|DPO3A_MYCTU DNA polymerase III subunit alpha G	-
TraesCS3B03G0334300	0.392286	82.7964	7.39567	1.23408e-287	7.54922e-284	1 *** tr|A0A072TU33|A0A072TU33_MEDTR Eukaryotic aspartyl protease family protein PF14543: Xylanase inhibitor N-terminal; PF14541: Xylanase inhibitor C-terminal IPR001461: Aspartic peptidase A1 family; IPR001969: Aspartic peptidase. active site; IPR021109: Aspartic peptidase domain; IPR032799: Xylanase inhibitor. C-terminal; IPR032861: Xylanase inhibitor. N-terminal; IPR033121: Peptidase family A1…	LOC_Os01g08330.1 protein|aspartic proteinase nepenthesin-1 precursor. putative. expressed protein.degradation.aspartate protease moderately similar to ( 215) AT1G64830 | Symbols: | aspartyl protease family protein | chr1:24091271-24092566 REVERSE Asp protein|aspartic proteinase nepenthesin-1 precursor. putative. expressed
TraesCS2B03G1025500	4.32739	192.987	5.44665	5.53742e-283	3.07946e-279	1 *** tr|M7Z820|M7Z820_TRIUA Vacuolar-processing enzyme PF01650: Peptidase C13 family IPR001096: Peptidase C13. legumain GO:0006508 BP: proteolysis;GO:0008233 MF: peptidase activity G PF01650 IPR001096 GO:0006508; GO:0008233	LOC_Os02g43010.1 protein|vacuolar-processing enzyme precursor. putative. expressed protein.degradation highly similar to ( 660) AT1G62710 | Symbols: BETA-VPE. BETAVPE | BETA-VPE (BETA VACUOLAR PROCESSING ENZYME); cysteine-type endopeptidase | chr1:23224070-23226857 REVERSEhighly similar to ( 674) VPE_RICCO Vacuolar-processing enzyme precursor (EC 3.4.22.-) (VPE) - Ricinus communis (Castor bean) P…
TraesCS7B03G0535400	33.8354	0.806002	-5.22713	3.36411e-267	1.71494e-263	1 *** tr|E9M5R6|E9M5R6_WHEAT LHY PF00249: Myb-like DNA-binding domain IPR001005: SANT/Myb domain; IPR006447: Myb domain. plants; IPR009057: Homeobox domain-like; IPR017930: Myb domain GO:0003677 MF: DNA binding G PF00249 IPR001005; IPR006447; IPR009057; IPR017930 GO:0003677	LOC_Os08g06110.2 protein|MYB family transcription factor. putative. expressed RNA.regulation of transcription.MYB-related transcription factor family weakly similar to ( 131) AT1G01060 | Symbols: LHY. LHY1 | LHY (LATE ELONGATED HYPOCOTYL); DNA binding / transcription factor | chr1:33992-37061 REVERSE protein|MYB family transcription factor. putative. expressed
TraesCS2A03G1135400	304.794	1.62686	-7.46401	2.19025e-259	1.03065e-255	1 --* sp|Q5GWR2|LOLB_XANOR Outer-membrane lipoprotein LolB G	-
TraesCS1A03G0391700	0.834196	95.0047	6.66965	3.66818e-259	1.60281e-255	0 *** tr|M8ATY8|M8ATY8_AEGTA GDSL esterase/lipase PF00657: GDSL-like Lipase/Acylhydrolase IPR001087: GDSL lipase/esterase; IPR013830: SGNH hydrolase-type esterase domain GO:0016788 MF: hydrolase activity. acting on ester bonds G PF00657 IPR001087; IPR013830 GO:0016788	LOC_Os10g32580.1 protein|GDSL-like lipase/acylhydrolase. putative. expressed misc.GDSL-motif lipase moderately similar to ( 464) AT5G33370 | Symbols: | GDSL-motif lipase/hydrolase family protein | chr5:12602864-12604670 REVERSEweakly similar to ( 155) APG_BRANA Anter-specific proline-rich protein APG (Protein CEX) (Fragment) - Brassica napus (Rape)SGNH_plant_lipase_like fatty_acyltransferase_like…
TraesCS7A03G0737400	27.1215	0.716168	-5.05974	3.83277e-256	1.56308e-252	0 *** tr|E9M5R6|E9M5R6_WHEAT LHY PF00249: Myb-like DNA-binding domain IPR001005: SANT/Myb domain; IPR006447: Myb domain. plants; IPR009057: Homeobox domain-like; IPR017930: Myb domain GO:0003677 MF: DNA binding G PF00249 IPR001005; IPR006447; IPR009057; IPR017930 GO:0003677	LOC_Os08g06110.2 protein|MYB family transcription factor. putative. expressed RNA.regulation of transcription.MYB-related transcription factor family weakly similar to ( 131) AT1G01060 | Symbols: LHY. LHY1 | LHY (LATE ELONGATED HYPOCOTYL); DNA binding / transcription factor | chr1:33992-37061 REVERSE protein|MYB family transcription factor. putative. expressed
TraesCS2B03G1191200	61.1995	904.623	3.88353	9.63918e-256	3.68536e-252	1 *** tr|B9GM43|B9GM43_POPTR Protease inhibitor/seed storage/lipid transfer family protein PF14368: Probable lipid transfer IPR016140: Bifunctional inhibitor/plant lipid transfer protein/seed storage helical domain G PF14368 IPR016140	LOC_Os01g58660.1 protein|LTPL29 - Protease inhibitor/seed storage/LTP family protein precursor. expressed misc.protease inhibitor/seed storage/lipid transfer protein (LTP) family protein very weakly similar to (85.5) AT4G30880 | Symbols: | protease inhibitor/seed storage/lipid transfer protein (LTP) family protein | chr4:15035229-15035750 FORWARD protein|LTPL29 - Protease inhibitor/seed storage/L…
TraesCS1D03G0233400	948.35	6.70447	-7.12295	9.62213e-250	3.46244e-246	1 --* AT1G49360.5 F-box family protein TE?	-
TraesCS2A03G1200400	175.861	1.37794	-6.89552	1.25206e-249	4.25513e-246	1 --* sp|P0AGI1|RBSC_ECOLI Ribose import permease protein RbsC G	-
TraesCS6A03G0957000	138.266	1.08988	-6.86152	2.46368e-248	7.93214e-245	1 --* sp|Q3MIB4|LONP2_RAT Lon protease homolog 2. peroxisomal G	-
TraesCS5D03G0507800	179.704	11.1916	-3.99311	7.45193e-242	2.27928e-238	1 *** tr|Q9M4E5|Q9M4E5_LOLMU Cysteine protease PF08246: Cathepsin propeptide inhibitor domain (I29); PF00112: Papain family cysteine protease IPR000169: Cysteine peptidase. cysteine active site; IPR000668: Peptidase C1A. papain C-terminal; IPR013201: Cathepsin propeptide inhibitor domain (I29); IPR025660: Cysteine peptidase. histidine active site; IPR025661: Cysteine peptidase. asparagine active …	LOC_Os09g27030.2 protein|oryzain gamma chain precursor. putative. expressed protein.degradation.cysteine protease highly similar to ( 533) AT5G60360 | Symbols: AALP | AALP (Arabidopsis aleurain-like protease); cysteine-type peptidase | chr5:24280044-24282157 FORWARDhighly similar to ( 704) ORYC_ORYSA Oryzain gamma chain precursor (EC 3.4.22.-) - Oryza sativa (Rice) Peptidase_C1A Peptidase_C1 Pept…
TraesCS6B03G1165600	128.65	0.57801	-7.56905	8.11726e-235	2.36456e-231	1 --* AT3G53570.5 serine/threonine-protein kinase AFC1 G	LOC_Os01g33670.1 protein|expressed protein not assigned.unknown protein|expressed protein
TraesCS2A03G0234900	73.3562	4.9048	-3.8755	4.51848e-233	1.2564e-229	1 *** tr|C9E7B4|C9E7B4_MORAL Rubber elongation factor PF05755: Rubber elongation factor protein (REF) IPR008802: Rubber elongation factor G PF05755 IPR008802	LOC_Os07g47510.1 protein|stress-related protein. putative. expressed secondary metabolism.isoprenoids moderately similar to ( 205) AT3G05500 | Symbols: | rubber elongation factor (REF) family protein | chr3:1593540-1594802 FORWARDweakly similar to ( 163) Y5940_ORYSA Putative REF/SRPP-like protein Os05g0151300 - Oryza sativa (Rice)REF protein|stress-related protein. putative. expressed
TraesCS3A03G0265700	4.22245	92.6274	4.42307	1.99082e-226	5.29497e-223	1 *** tr|A0A0K9PUE4|A0A0K9PUE4_ZOSMR Eukaryotic aspartyl protease family protein PF14543: Xylanase inhibitor N-terminal; PF14541: Xylanase inhibitor C-terminal IPR001461: Aspartic peptidase A1 family; IPR001969: Aspartic peptidase. active site; IPR021109: Aspartic peptidase domain; IPR032799: Xylanase inhibitor. C-terminal; IPR032861: Xylanase inhibitor. N-terminal; IPR033121: Peptidase family A1…	LOC_Os01g08330.1 protein|aspartic proteinase nepenthesin-1 precursor. putative. expressed protein.degradation.aspartate protease moderately similar to ( 215) AT1G64830 | Symbols: | aspartyl protease family protein | chr1:24091271-24092566 REVERSE Asp protein|aspartic proteinase nepenthesin-1 precursor. putative. expressed
TraesCS1A03G0220000	698.039	7.08086	-6.60321	1.68886e-225	4.3047e-222	1 --* tr|V4L2F6|V4L2F6_EUTSA Flavin-containing monooxygenase G	-
TraesCS2B03G1287700	368.814	1.35833	-7.98282	2.50479e-225	6.12901e-222	1 --* sp|Q5GWR2|LOLB_XANOR Outer-membrane lipoprotein LolB G	-
TraesCS7A03G0104100	0.644514	55.5515	6.22398	1.3106e-222	3.08359e-219	1 *** tr|A0A1D6DH39|A0A1D6DH39_WHEAT rRNA N-glycosidase PF00161: Ribosome inactivating protein IPR001574: Ribosome-inactivating protein; IPR016138: Ribosome-inactivating protein. subdomain 1 GO:0017148 BP: negative regulation of translation;GO:0030598 MF: rRNA N-glycosylase activity G PF00161 IPR001574; IPR016138 GO:0017148; GO:0030598	LOC_Os03g48220.1 protein|expressed protein not assigned.unknown protein|expressed protein
TraesCS3D03G1065000	39.8882	1.18097	-4.96426	4.86632e-222	1.10255e-218	1 *** tr|Q4JK90|Q4JK90_WHEAT Beta-1.3-glucanase PF00332: Glycosyl hydrolases family 17 IPR000490: Glycoside hydrolase family 17; IPR017853: Glycoside hydrolase superfamily GO:0004553 MF: hydrolase activity. hydrolyzing O-glycosyl compounds;GO:0005975 BP: carbohydrate metabolic process G PF00332 IPR000490; IPR017853 GO:0004553; GO:0005975	LOC_Os01g71380.1 protein|glycosyl hydrolases family 17. putative. expressed misc.beta 1.3 glucan hydrolases.glucan endo-1.3-beta-glucosidase moderately similar to ( 276) AT4G16260 | Symbols: | catalytic/ cation binding / hydrolase. hydrolyzing O-glycosyl compounds | chr4:9200180-9201441 REVERSEmoderately similar to ( 438) E13B_HORVU Glucan endo-1.3-beta-glucosidase GII precursor (EC 3.2.1.39) ((1…
TraesCS2D03G0240500	44.8656	4.04542	-3.43923	3.95646e-221	8.3458e-218	1 *** tr|H2D7G4|H2D7G4_9FABA Rubber elongation factor PF05755: Rubber elongation factor protein (REF) IPR008802: Rubber elongation factor G PF05755 IPR008802	LOC_Os07g47510.1 protein|stress-related protein. putative. expressed secondary metabolism.isoprenoids moderately similar to ( 205) AT3G05500 | Symbols: | rubber elongation factor (REF) family protein | chr3:1593540-1594802 FORWARDweakly similar to ( 163) Y5940_ORYSA Putative REF/SRPP-like protein Os05g0151300 - Oryza sativa (Rice)REF protein|stress-related protein. putative. expressed
TraesCS2D03G1006900	66.0156	928.949	3.81269	3.83864e-221	8.3458e-218	1 *** tr|B9GM43|B9GM43_POPTR Protease inhibitor/seed storage/lipid transfer family protein G	LOC_Os01g58660.1 protein|LTPL29 - Protease inhibitor/seed storage/LTP family protein precursor. expressed misc.protease inhibitor/seed storage/lipid transfer protein (LTP) family protein very weakly similar to (85.5) AT4G30880 | Symbols: | protease inhibitor/seed storage/lipid transfer protein (LTP) family protein | chr4:15035229-15035750 FORWARD protein|LTPL29 - Protease inhibitor/seed storage/L…
TraesCSU03G0047200	41.5599	0.701423	-5.69995	3.14515e-213	6.41328e-210	1 *** tr|Q8W4V0|Q8W4V0_ORYSA Endo-1.3-beta-glucanase PF00332: Glycosyl hydrolases family 17 IPR000490: Glycoside hydrolase family 17; IPR017853: Glycoside hydrolase superfamily GO:0004553 MF: hydrolase activity. hydrolyzing O-glycosyl compounds;GO:0005975 BP: carbohydrate metabolic process G PF00332 IPR000490; IPR017853 GO:0004553; GO:0005975	LOC_Os01g71380.1 protein|glycosyl hydrolases family 17. putative. expressed misc.beta 1.3 glucan hydrolases.glucan endo-1.3-beta-glucosidase moderately similar to ( 276) AT4G16260 | Symbols: | catalytic/ cation binding / hydrolase. hydrolyzing O-glycosyl compounds | chr4:9200180-9201441 REVERSEmoderately similar to ( 438) E13B_HORVU Glucan endo-1.3-beta-glucosidase GII precursor (EC 3.2.1.39) ((1…
TraesCS2D03G1146600	44.1952	1.75501	-4.57765	1.12652e-209	2.22299e-206	1 *** tr|B7X948|B7X948_HORVU Cysteine protease PF08246: Cathepsin propeptide inhibitor domain (I29); PF00112: Papain family cysteine protease; PF00396: Granulin IPR000118: Granulin; IPR000169: Cysteine peptidase. cysteine active site; IPR000668: Peptidase C1A. papain C-terminal; IPR013201: Cathepsin propeptide inhibitor domain (I29); IPR025660: Cysteine peptidase. histidine active site; IPR025661…	LOC_Os04g57440.1 protein|oryzain beta chain precursor. putative. expressed protein.degradation.cysteine protease highly similar to ( 529) AT5G43060 | Symbols: | cysteine proteinase. putative / thiol protease. putative | chr5:17269784-17272117 REVERSEhighly similar to ( 855) ORYB_ORYSA Oryzain beta chain precursor (EC 3.4.22.-) - Oryza sativa (Rice) Peptidase_C1 Peptidase_C1A Pept_C1 Peptidase_C1 …
TraesCS2B03G1355200	30.8622	2.4877	-3.58077	8.21091e-209	1.56964e-205	0 *** tr|B7X948|B7X948_HORVU Cysteine protease PF08246: Cathepsin propeptide inhibitor domain (I29); PF00112: Papain family cysteine protease; PF00396: Granulin IPR000118: Granulin; IPR000169: Cysteine peptidase. cysteine active site; IPR000668: Peptidase C1A. papain C-terminal; IPR013201: Cathepsin propeptide inhibitor domain (I29); IPR025660: Cysteine peptidase. histidine active site; IPR025661…	LOC_Os04g57440.1 protein|oryzain beta chain precursor. putative. expressed protein.degradation.cysteine protease highly similar to ( 529) AT5G43060 | Symbols: | cysteine proteinase. putative / thiol protease. putative | chr5:17269784-17272117 REVERSEhighly similar to ( 855) ORYB_ORYSA Oryzain beta chain precursor (EC 3.4.22.-) - Oryza sativa (Rice) Peptidase_C1 Peptidase_C1A Pept_C1 Peptidase_C1 …
TraesCS1B03G0473200	0.476925	64.1472	6.79911	8.7018e-207	1.61308e-203	1 *** tr|M8ATY8|M8ATY8_AEGTA GDSL esterase/lipase PF00657: GDSL-like Lipase/Acylhydrolase IPR001087: GDSL lipase/esterase; IPR013830: SGNH hydrolase-type esterase domain GO:0016788 MF: hydrolase activity. acting on ester bonds G PF00657 IPR001087; IPR013830 GO:0016788	LOC_Os10g32580.1 protein|GDSL-like lipase/acylhydrolase. putative. expressed misc.GDSL-motif lipase moderately similar to ( 464) AT5G33370 | Symbols: | GDSL-motif lipase/hydrolase family protein | chr5:12602864-12604670 REVERSEweakly similar to ( 155) APG_BRANA Anter-specific proline-rich protein APG (Protein CEX) (Fragment) - Brassica napus (Rape)SGNH_plant_lipase_like fatty_acyltransferase_like…
TraesCS2A03G1065400	20.3748	1396.26	6.09168	1.66513e-206	2.99591e-203	1 *** tr|B9GM43|B9GM43_POPTR Protease inhibitor/seed storage/lipid transfer family protein PF14368: Probable lipid transfer IPR016140: Bifunctional inhibitor/plant lipid transfer protein/seed storage helical domain G PF14368 IPR016140	LOC_Os11g03870.1 protein|LTPL31 - Protease inhibitor/seed storage/LTP family protein precursor. expressed not assigned.unknown protein|LTPL31 - Protease inhibitor/seed storage/LTP family protein precursor. expressed
TraesCS4A03G0801200	1.02673	19.0637	4.08817	1.69882e-203	2.9692e-200	1 *** tr|G7KQY4|G7KQY4_MEDTR Beta-fructofuranosidase. insoluble protein PF00251: Glycosyl hydrolases family 32 N-terminal domain; PF08244: Glycosyl hydrolases family 32 C terminal IPR001362: Glycoside hydrolase. family 32; IPR013148: Glycosyl hydrolase family 32. N-terminal; IPR013189: Glycosyl hydrolase family 32. C-terminal; IPR013320: Concanavalin A-like lectin/glucanase domain; IPR023296: Gly…	LOC_Os01g73580.1 protein|glycosyl hydrolases. putative. expressed major CHO metabolism.degradation.sucrose.invertases.cell wall highly similar to ( 507) AT3G13790 | Symbols: ATCWINV1. ATBFRUCT1 | ATBFRUCT1; beta-fructofuranosidase/ hydrolase. hydrolyzing O-glycosyl compounds | chr3:4533084-4535831 REVERSEnearly identical (1036) INV4_ORYSA Beta-fructofuranosidase. insoluble isoenzyme 4 precursor (…
TraesCS3B03G1330400	40.5338	0.67112	-5.71958	1.37906e-201	2.34337e-198	1 *** tr|Q4JH28|Q4JH28_WHEAT Beta-1.3-glucanase PF00332: Glycosyl hydrolases family 17 IPR000490: Glycoside hydrolase family 17; IPR017853: Glycoside hydrolase superfamily GO:0004553 MF: hydrolase activity. hydrolyzing O-glycosyl compounds;GO:0005975 BP: carbohydrate metabolic process G PF00332 IPR000490; IPR017853 GO:0004553; GO:0005975	LOC_Os01g71380.1 protein|glycosyl hydrolases family 17. putative. expressed misc.beta 1.3 glucan hydrolases.glucan endo-1.3-beta-glucosidase moderately similar to ( 276) AT4G16260 | Symbols: | catalytic/ cation binding / hydrolase. hydrolyzing O-glycosyl compounds | chr4:9200180-9201441 REVERSEmoderately similar to ( 438) E13B_HORVU Glucan endo-1.3-beta-glucosidase GII precursor (EC 3.2.1.39) ((1…
TraesCS7D03G0704300	24.4317	0.34921	-5.77112	1.38081e-200	2.28292e-197	1 *** tr|E9M5R6|E9M5R6_WHEAT LHY PF00249: Myb-like DNA-binding domain IPR001005: SANT/Myb domain; IPR006447: Myb domain. plants; IPR009057: Homeobox domain-like; IPR017930: Myb domain GO:0003677 MF: DNA binding G PF00249 IPR001005; IPR006447; IPR009057; IPR017930 GO:0003677	LOC_Os08g06110.2 protein|MYB family transcription factor. putative. expressed RNA.regulation of transcription.MYB-related transcription factor family weakly similar to ( 131) AT1G01060 | Symbols: LHY. LHY1 | LHY (LATE ELONGATED HYPOCOTYL); DNA binding / transcription factor | chr1:33992-37061 REVERSE protein|MYB family transcription factor. putative. expressed
TraesCS6D03G0835200	496.54	6.0634	-6.33233	4.27206e-199	6.87723e-196	1 --* sp|A6VPD9|TRPB_ACTSZ Tryptophan synthase beta chain G	-
TraesCS6B03G1168100	182.372	1.55443	-6.7852	1.83039e-198	2.87104e-195	1 --* tr|N1QR17|N1QR17_AEGTA Aldose reductase G	-
TraesCS3D03G0963700	1.35528	39.3874	4.76202	3.37385e-197	5.15971e-194	1 *** tr|A0A1D5WC89|A0A1D5WC89_WHEAT Carboxypeptidase PF00450: Serine carboxypeptidase IPR001563: Peptidase S10. serine carboxypeptidase; IPR018202: Serine carboxypeptidase. serine active site; IPR029058: Alpha/Beta hydrolase fold; IPR033124: Serine carboxypeptidases. histidine active site GO:0004185 MF: serine-type carboxypeptidase activity;GO:0006508 BP: proteolysis G PF00450 IPR001563; IPR0182…	LOC_Os12g15470.2 protein|OsSCP65 - Putative Serine Carboxypeptidase homologue. expressed protein.degradation.serine protease highly similar to ( 643) AT4G12910 | Symbols: scpl20 | scpl20 (serine carboxypeptidase-like 20); serine-type carboxypeptidase | chr4:7550576-7553051 REVERSEnearly identical (1010) CBP1_ORYSA Serine carboxypeptidase 1 precursor (EC 3.4.16.5) (Serine carboxypeptidase I) (Carb…
TraesCS6A03G0957100	130.828	0.898487	-7.03482	5.45506e-197	8.13908e-194	1 --* sp|Q9LMY9|PSK1_ARATH Phytosulfokines 1 G	-
TraesCS2B03G1341400	30.4262	1.03524	-4.74898	3.25824e-194	4.74562e-191	1 *** tr|M7ZC96|M7ZC96_TRIUA Nuclease S1 PF02265: S1/P1 Nuclease IPR003154: S1/P1 nuclease; IPR008947: Phospholipase C/P1 nuclease domain GO:0003676 MF: nucleic acid binding;GO:0004519 MF: endonuclease activity;GO:0006308 BP: DNA catabolic process;GO:0016788 MF: hydrolase activity. acting on ester bonds G PF02265 IPR003154; IPR008947 GO:0003676; GO:0004519; GO:0006308; GO:0016788	LOC_Os04g55850.1 protein|nuclease PA3. putative. expressed DNA.synthesis/chromatin structure moderately similar to ( 305) AT1G68290 | Symbols: ENDO 2 | ENDO 2 (endonuclease 2); T/G mismatch-specific endonuclease/ endonuclease/ nucleic acid binding / single-stranded DNA specific endodeoxyribonuclease | chr1:25596718-25598264 FORWARDS1-P1_nuclease protein|nuclease PA3. putative. expressed
TraesCS1B03G1040300	118.155	1.2996	-6.40075	3.62744e-188	5.1605e-185	1 --* AT2G47340.1 Plant invertase/pectin methylesterase inhibitor superfamily protein PF04043: Plant invertase/pectin methylesterase inhibitor IPR006501: Pectinesterase inhibitor domain GO:0004857 MF: enzyme inhibitor activity G PF04043 IPR006501 GO:0004857	LOC_Os05g46530.1 protein|invertase/pectin methylesterase inhibitor family protein. putative. expressed misc.invertase/pectin methylesterase inhibitor family protein protein|invertase/pectin methylesterase inhibitor family protein. putative. expressed
TraesCS1D03G0364500	1.22854	100.113	6.23709	2.0083e-186	2.79213e-183	1 *** tr|M8AMD0|M8AMD0_AEGTA GDSL esterase/lipase PF00657: GDSL-like Lipase/Acylhydrolase IPR001087: GDSL lipase/esterase; IPR013830: SGNH hydrolase-type esterase domain GO:0016788 MF: hydrolase activity. acting on ester bonds G PF00657 IPR001087; IPR013830 GO:0016788	LOC_Os10g32580.1 protein|GDSL-like lipase/acylhydrolase. putative. expressed misc.GDSL-motif lipase moderately similar to ( 464) AT5G33370 | Symbols: | GDSL-motif lipase/hydrolase family protein | chr5:12602864-12604670 REVERSEweakly similar to ( 155) APG_BRANA Anter-specific proline-rich protein APG (Protein CEX) (Fragment) - Brassica napus (Rape)SGNH_plant_lipase_like fatty_acyltransferase_like…
TraesCS5B03G0692600	1.94221	28.7406	3.8199	1.81782e-172	2.47114e-169	1 *** tr|B9REG9|B9REG9_RICCO Beta-glucosidase. putative PF00232: Glycosyl hydrolase family 1 IPR001360: Glycoside hydrolase family 1; IPR017853: Glycoside hydrolase superfamily; IPR033132: Glycosyl hydrolases family 1. N-terminal conserved site GO:0004553 MF: hydrolase activity. hydrolyzing O-glycosyl compounds;GO:0005975 BP: carbohydrate metabolic process G PF00232 IPR001360; IPR017853; IPR03313…	LOC_Os09g31430.1 protein|Os9bglu30 - beta-glucosidase. similar to Os4bglu12 exoglucanase. expressed misc.gluco-. galacto- and mannosidases highly similar to ( 505) AT2G44480 | Symbols: BGLU17 | BGLU17 (BETA GLUCOSIDASE 17); catalytic/ cation binding / hydrolase. hydrolyzing O-glycosyl compounds | chr2:18360476-18363001 FORWARDmoderately similar to ( 430) BGLC_MAIZE Beta-glucosidase. chloroplast p…
TraesCS4A03G0687100	6.7381	85.9026	3.65271	8.86323e-172	1.17867e-168	1 *** tr|W9S0F1|W9S0F1_9ROSA Expansin-like protein PF03330: Lytic transglycolase IPR007112: Expansin/pollen allergen. DPBB domain; IPR007117: Expansin. cellulose-binding-like domain; IPR007118: Expansin/Lol pI; IPR009009: RlpA-like protein. double-psi beta-barrel domain GO:0005576 CC: extracellular region G PF03330 IPR007112; IPR007117; IPR007118; IPR009009 GO:0005576	LOC_Os05g15690.1 protein|expansin precursor. putative. expressed cell wall.modification moderately similar to ( 251) AT1G65680 | Symbols: ATEXPB2. EXPB2. ATHEXP BETA 1.4 | ATEXPB2 (ARABIDOPSIS THALIANA EXPANSIN B2) | chr1:24427266-24428399 FORWARDmoderately similar to ( 455) EXB18_ORYSA Expansin-B18 precursor (OsEXPB18) (Beta-expansin-18) (OsaEXPb1.15) - Oryza sativa (Rice)Pollen_allerg_1 protein…
TraesCS5B03G1261300	98.6058	0.785271	-6.80087	6.28804e-167	8.18422e-164	1 --* sp|Q6P788|ATF5_RAT Cyclic AMP-dependent transcription factor ATF-5 G	-
TraesCS2D03G1133000	31.4006	0.417886	-5.9266	1.21179e-165	1.54435e-162	1 *** tr|M8C376|M8C376_AEGTA Nuclease S1 PF02265: S1/P1 Nuclease IPR003154: S1/P1 nuclease; IPR008947: Phospholipase C/P1 nuclease domain GO:0003676 MF: nucleic acid binding;GO:0004519 MF: endonuclease activity;GO:0006308 BP: DNA catabolic process;GO:0016788 MF: hydrolase activity. acting on ester bonds G PF02265 IPR003154; IPR008947 GO:0003676; GO:0004519; GO:0006308; GO:0016788	LOC_Os04g55850.1 protein|nuclease PA3. putative. expressed DNA.synthesis/chromatin structure moderately similar to ( 305) AT1G68290 | Symbols: ENDO 2 | ENDO 2 (endonuclease 2); T/G mismatch-specific endonuclease/ endonuclease/ nucleic acid binding / single-stranded DNA specific endodeoxyribonuclease | chr1:25596718-25598264 FORWARDS1-P1_nuclease protein|nuclease PA3. putative. expressed
TraesCS1A03G0232400	35.3091	0.478488	-5.93569	1.62425e-160	2.02776e-157	1 *** AT3G14880.2 transcription factor-like protein PF00170: bZIP transcription factor; PF14144: Seed dormancy control IPR004827: Basic-leucine zipper domain; IPR025422: Transcription factor TGA like domain GO:0003700 MF: transcription factor activity. sequence-specific DNA binding;GO:0006351 BP: transcription. DNA-templated;GO:0006355 BP: regulation of transcription. DNA-templated;GO:0043565 MF:…	LOC_Os01g59350.1 protein|transcription factor. putative. expressed RNA.regulation of transcription.bZIP transcription factor family moderately similar to ( 375) AT3G12250 | Symbols: TGA6. BZIP45 | TGA6 (TGACG MOTIF-BINDING FACTOR 6); DNA binding / transcription factor | chr3:3906636-3908583 FORWARDhighly similar to ( 575) HBP1C_WHEAT Transcription factor HBP-1b(c1) (Fragment) - Triticum aestivum …
TraesCS1D03G0164800	2.585	19.0661	2.83556	1.31174e-157	1.60486e-154	0 *** tr|R7W332|R7W332_AEGTA Phosphoinositide phospholipase C PF00388: Phosphatidylinositol-specific phospholipase C. X domain; PF00387: Phosphatidylinositol-specific phospholipase C. Y domain; PF00168: C2 domain IPR000008: C2 domain; IPR000909: Phosphatidylinositol-specific phospholipase C. X domain; IPR001192: Phosphoinositide phospholipase C family; IPR001711: Phospholipase C. phosphatidylinos…	LOC_Os05g03610.1 protein|phospholipase C. putative. expressed signalling.phosphinositides.phosphoinositide phospholipase C highly similar to ( 607) AT3G08510 | Symbols: | ATPLC2 (PHOSPHOLIPASE C 2); phospholipase C | chr3:2582626-2585556 REVERSE PLCc PLCXc PLCYc PI-PLC-X C2_2 PI-PLC-Y protein|phospholipase C. putative. expressed
TraesCS2A03G0933500	11.3466	295.121	4.6888	3.15265e-154	3.78151e-151	0 *** tr|M7Z820|M7Z820_TRIUA Vacuolar-processing enzyme PF01650: Peptidase C13 family IPR001096: Peptidase C13. legumain GO:0006508 BP: proteolysis;GO:0008233 MF: peptidase activity G PF01650 IPR001096 GO:0006508; GO:0008233	LOC_Os02g43010.1 protein|vacuolar-processing enzyme precursor. putative. expressed protein.degradation highly similar to ( 660) AT1G62710 | Symbols: BETA-VPE. BETAVPE | BETA-VPE (BETA VACUOLAR PROCESSING ENZYME); cysteine-type endopeptidase | chr1:23224070-23226857 REVERSEhighly similar to ( 674) VPE_RICCO Vacuolar-processing enzyme precursor (EC 3.4.22.-) (VPE) - Ricinus communis (Castor bean) P…
TraesCS6D03G0493000	28.8018	329.078	3.50964	2.21885e-153	2.61027e-150	1 *** tr|B6U579|B6U579_MAIZE Thaumatin-like protein PF00314: Thaumatin family IPR001938: Thaumatin G PF00314 IPR001938	LOC_Os12g38150.1 protein|osmotin. putative. expressed not assigned.unknown THN protein|osmotin. putative. expressed
TraesCS3B03G1323600	1.87536	24.3098	3.62727	2.6703e-151	3.08208e-148	1 *** tr|Q53MR3|Q53MR3_ORYSJ Beta-xylosidase. putative PF00933: Glycosyl hydrolase family 3 N terminal domain; PF01915: Glycosyl hydrolase family 3 C-terminal domain; PF14310: Fibronectin type III-like domain IPR001764: Glycoside hydrolase. family 3. N-terminal; IPR002772: Glycoside hydrolase family 3 C-terminal domain; IPR013783: Immunoglobulin-like fold; IPR017853: Glycoside hydrolase superfami…	LOC_Os02g51620.1 protein|glycosyl hydrolase family 3 protein. putative. expressed cell wall.degradation.mannan-xylose-arabinose-fucose highly similar to ( 939) AT1G78060 | Symbols: | glycosyl hydrolase family 3 protein | chr1:29349796-29352868 REVERSEmoderately similar to ( 385) XYNB_PRUPE Putative beta-D-xylosidase (EC 3.2.1.-) (PpAz152) (Fragment) - Prunus persica (Peach)Glyco_hydro_3_C Glyco_h…
TraesCS3A03G0829800	152.515	6.60405	-4.50872	8.16866e-151	9.25372e-148	1 *** tr|Q39986|Q39986_HEMSP Cysteine proteinase PF08246: Cathepsin propeptide inhibitor domain (I29); PF00112: Papain family cysteine protease IPR000169: Cysteine peptidase. cysteine active site; IPR000668: Peptidase C1A. papain C-terminal; IPR013201: Cathepsin propeptide inhibitor domain (I29); IPR025660: Cysteine peptidase. histidine active site; IPR025661: Cysteine peptidase. asparagine activ…	LOC_Os08g44270.1 protein|vignain precursor. putative. expressed protein.degradation.cysteine protease moderately similar to ( 464) AT5G50260 | Symbols: | cysteine proteinase. putative | chr5:20455605-20456862 FORWARDmoderately similar to ( 445) CYSEP_PHAVU Vignain precursor (EC 3.4.22.-) (Bean endopeptidase) (Cysteine proteinase EP-C1) - Phaseolus vulgaris (Kidney bean) (French bean) Peptidase_C1…
TraesCS3D03G0617500	16.764	0.327657	-5.30135	4.66474e-150	5.18829e-147	-	-
TraesCS1B03G0368500	93.3838	5.21787	-4.1358	3.09502e-147	3.38092e-144	1 *** tr|Q68HV7|Q68HV7_TRITD Metallothionein PF01439: Metallothionein IPR000347: Metallothionein. family 15. plant GO:0046872 MF: metal ion binding G PF01439 IPR000347 GO:0046872	LOC_Os11g47809.1 protein|metallothionein. putative. expressed metal handling.binding. chelation and storage protein|metallothionein. putative. expressed
TraesCS3B03G0950500	269.778	11.751	-4.50923	6.61249e-147	7.0966e-144	1 *** tr|Q39986|Q39986_HEMSP Cysteine proteinase PF08246: Cathepsin propeptide inhibitor domain (I29); PF00112: Papain family cysteine protease IPR000169: Cysteine peptidase. cysteine active site; IPR000668: Peptidase C1A. papain C-terminal; IPR013201: Cathepsin propeptide inhibitor domain (I29); IPR025660: Cysteine peptidase. histidine active site; IPR025661: Cysteine peptidase. asparagine activ…	LOC_Os08g44270.1 protein|vignain precursor. putative. expressed protein.degradation.cysteine protease moderately similar to ( 464) AT5G50260 | Symbols: | cysteine proteinase. putative | chr5:20455605-20456862 FORWARDmoderately similar to ( 445) CYSEP_PHAVU Vignain precursor (EC 3.4.22.-) (Bean endopeptidase) (Cysteine proteinase EP-C1) - Phaseolus vulgaris (Kidney bean) (French bean) Peptidase_C1…
TraesCS2A03G0412800	3.35292	36.3229	3.39896	8.82669e-146	9.30957e-143	1 *** tr|B6U7P6|B6U7P6_MAIZE Blue copper protein PF02298: Plastocyanin-like domain IPR003245: Phytocyanin domain; IPR008972: Cupredoxin; IPR028871: Blue (type 1) copper protein. binding site GO:0009055 MF: electron carrier activity G PF02298 IPR003245; IPR008972; IPR028871 GO:0009055	LOC_Os07g38290.1 protein|plastocyanin-like domain containing protein. putative. expressed misc.plastocyanin-like weakly similar to ( 115) AT5G26330 | Symbols: | plastocyanin-like domain-containing protein / mavicyanin. putative | chr5:9241614-9242635 REVERSECu_bind_like protein|plastocyanin-like domain containing protein. putative. expressed
TraesCS5B03G1349900	0.600831	14.2572	4.35656	4.92652e-145	5.10797e-142	1 *** tr|G7KQY4|G7KQY4_MEDTR Beta-fructofuranosidase. insoluble protein PF00251: Glycosyl hydrolases family 32 N-terminal domain; PF08244: Glycosyl hydrolases family 32 C terminal IPR001362: Glycoside hydrolase. family 32; IPR013148: Glycosyl hydrolase family 32. N-terminal; IPR013189: Glycosyl hydrolase family 32. C-terminal; IPR013320: Concanavalin A-like lectin/glucanase domain; IPR023296: Gly…	LOC_Os01g73580.1 protein|glycosyl hydrolases. putative. expressed major CHO metabolism.degradation.sucrose.invertases.cell wall highly similar to ( 507) AT3G13790 | Symbols: ATCWINV1. ATBFRUCT1 | ATBFRUCT1; beta-fructofuranosidase/ hydrolase. hydrolyzing O-glycosyl compounds | chr3:4533084-4535831 REVERSEnearly identical (1036) INV4_ORYSA Beta-fructofuranosidase. insoluble isoenzyme 4 precursor (…
TraesCS5B03G0692200	0.539609	12.7688	4.33054	4.55602e-144	4.64509e-141	1 *** tr|F4JET6|F4JET6_ARATH 2-oxoglutarate (2OG) and Fe(II)-dependent oxygenase superfamily protein PF13621: Cupin-like domain IPR003347: JmjC domain G PF13621 IPR003347	LOC_Os09g31380.1 protein|jmjC domain-containing protein 5. putative. expressed RNA.regulation of transcription.JUMONJI family moderately similar to ( 377) AT3G20810 | Symbols: | transcription factor jumonji (jmjC) domain-containing protein | chr3:7275814-7278182 FORWARD protein|jmjC domain-containing protein 5. putative. expressed
TraesCS6B03G0935200	29.8088	1.19599	-4.52844	8.03013e-144	8.05291e-141	1 --* sp|Q12365|BBP1_YEAST Spindle pole component BBP1 G	LOC_Os02g51760.1 protein|expressed protein not assigned.unknown protein|expressed protein
TraesCS7D03G0595000	3.89096	34.3613	3.11017	2.10106e-142	2.07304e-139	1 *** tr|A0A1D6DC86|A0A1D6DC86_WHEAT Bidirectional sugar transporter SWEET PF03083: Sugar efflux transporter for intercellular exchange IPR004316: SWEET sugar transporter GO:0016021 CC: integral component of membrane G PF03083 IPR004316 GO:0016021	LOC_Os08g42350.1 protein|nodulin MtN3 family protein. putative. expressed development.unspecified weakly similar to ( 184) AT5G50790 | Symbols: | nodulin MtN3 family protein | chr5:20656461-20657827 REVERSE MtN3_slv protein|nodulin MtN3 family protein. putative. expressed
TraesCS2D03G0742100	2.67025	22.39	3.0212	2.69227e-142	2.6142e-139	1 *** tr|A0A1D5UH13|A0A1D5UH13_WHEAT Aldose 1-epimerase PF01263: Aldose 1-epimerase IPR008183: Aldose 1-/Glucose-6-phosphate 1-epimerase; IPR011013: Galactose mutarotase-like domain; IPR014718: Glycoside hydrolase-type carbohydrate-binding; IPR015443: Aldose 1-epimerase GO:0003824 MF: catalytic activity;GO:0005975 BP: carbohydrate metabolic process;GO:0016853 MF: isomerase activity;GO:0019318 BP:…	LOC_Os04g38540.1 protein|aldose 1-epimerase. putative. expressed minor CHO metabolism.others moderately similar to ( 317) AT5G15140 | Symbols: | aldose 1-epimerase family protein | chr5:4908686-4910670 FORWARD galM Aldose_epim GalM protein|aldose 1-epimerase. putative. expressed
TraesCS1D03G0580300	40.0326	2.31343	-4.05562	6.22689e-138	5.95184e-135	1 *** tr|Q75K72|Q75K72_ORYSJ 'putative beta-1.3-glucanase PF00332: Glycosyl hydrolases family 17 IPR000490: Glycoside hydrolase family 17; IPR017853: Glycoside hydrolase superfamily GO:0004553 MF: hydrolase activity. hydrolyzing O-glycosyl compounds;GO:0005975 BP: carbohydrate metabolic process G PF00332 IPR000490; IPR017853 GO:0004553; GO:0005975	LOC_Os05g31140.1 protein|glycosyl hydrolases family 17. putative. expressed misc.beta 1.3 glucan hydrolases.glucan endo-1.3-beta-glucosidase moderately similar to ( 264) AT4G16260 | Symbols: | catalytic/ cation binding / hydrolase. hydrolyzing O-glycosyl compounds | chr4:9200180-9201441 REVERSEmoderately similar to ( 435) GUB2_HORVU Lichenase-2 precursor (EC 3.2.1.73) (Lichenase II) (Endo-beta-1.…
TraesCS7D03G1178200	8.47399	0.465537	-3.92227	2.43608e-136	2.29265e-133	1 *** tr|B9RQ25|B9RQ25_RICCO Aldehyde oxidase. putative PF00111: 2Fe-2S iron-sulfur cluster binding domain; PF01799: [2Fe-2S] binding domain; PF00941: FAD binding domain in molybdopterin dehydrogenase; PF03450: CO dehydrogenase flavoprotein C-terminal domain; PF01315: Aldehyde oxidase and xanthine dehydrogenase. a/b hammerhead domain; PF02738: Molybdopterin-binding domain of aldehyde dehydrogenas…	LOC_Os07g18120.1 protein|aldehyde oxidase. putative. expressed hormone metabolism.abscisic acid.synthesis-degradation nearly identical (1394) AT2G27150 | Symbols: AAO3 | AAO3 (Abscisic ALDEHYDE OXIDASE 3); abscisic aldehyde oxidase/ aldehyde oxidase/ indole-3-acetaldehyde oxidase | chr2:11601952-11607014 FORWARDnearly identical (2582) ALDOL_ORYSA Putative aldehyde oxidase-like protein - Oryza sat…
TraesCS2D03G1006700	22.2717	613.325	4.77714	1.52173e-135	1.41044e-132	1 *** tr|B9GM43|B9GM43_POPTR Protease inhibitor/seed storage/lipid transfer family protein PF14368: Probable lipid transfer IPR016140: Bifunctional inhibitor/plant lipid transfer protein/seed storage helical domain G PF14368 IPR016140	LOC_Os11g03870.1 protein|LTPL31 - Protease inhibitor/seed storage/LTP family protein precursor. expressed not assigned.unknown protein|LTPL31 - Protease inhibitor/seed storage/LTP family protein precursor. expressed
TraesCS4B03G0885700	37.1369	2.10473	-4.07806	4.26499e-135	3.89406e-132	1 *** tr|Q10S01|Q10S01_ORYSJ Cytochrome P450 family protein. expressed PF00067: Cytochrome P450 IPR001128: Cytochrome P450; IPR002401: Cytochrome P450. E-class. group I; IPR017972: Cytochrome P450. conserved site GO:0005506 MF: iron ion binding;GO:0016705 MF: oxidoreductase activity. acting on paired donors. with incorporation or reduction of molecular oxygen;GO:0020037 MF: heme binding;GO:005511…	LOC_Os03g04660.1 protein|cytochrome P450 86A1. putative. expressed misc.cytochrome P450 moderately similar to ( 453) AT4G39490 | Symbols: CYP96A10 | CYP96A10; electron carrier/ heme binding / iron ion binding / monooxygenase | chr4:18365229-18366788 FORWARDweakly similar to ( 123) C97B2_SOYBN Cytochrome P450 97B2 (EC 1.14.-.-) - Glycine max (Soybean) p450 CypX protein|cytochrome P450 86A1. putati…
TraesCS3D03G0829100	12.7909	1.44045	-3.06493	1.2698e-134	1.14231e-131	1 *** sp|O80436|PTR29_ARATH Protein NRT1/ PTR FAMILY 5.5 PF00854: POT family IPR000109: Proton-dependent oligopeptide transporter family; IPR020846: Major facilitator superfamily domain GO:0005215 MF: transporter activity;GO:0006810 BP: transport;GO:0016020 CC: membrane G PF00854 IPR000109; IPR020846 GO:0005215; GO:0006810; GO:0016020	LOC_Os01g65110.1 protein|POT family protein. expressed transport.peptides and oligopeptides moderately similar to ( 485) AT1G22540 | Symbols: | proton-dependent oligopeptide transport (POT) family protein | chr1:7964202-7966222 FORWARD PTR2 PTR2 protein|POT family protein. expressed
TraesCS4A03G0740400	1.52016	36.9191	4.51406	2.55026e-134	2.26097e-131	1 *** tr|M7YHQ6|M7YHQ6_TRIUA Phosphomethylpyrimidine synthase PF01964: Radical SAM ThiC family IPR002817: Phosphomethylpyrimidine synthase GO:0009228 BP: thiamine biosynthetic process;GO:0051536 MF: iron-sulfur cluster binding G PF01964 IPR002817 GO:0009228; GO:0051536	LOC_Os03g47610.4 protein|thiamine biosynthesis protein thiC. putative. expressed Co-factor and vitamine metabolism.thiamine nearly identical (1098) AT2G29630 | Symbols: THIC | THIC (ThiaminC); ADP-ribose pyrophosphohydrolase/ catalytic/ iron-sulfur cluster binding | chr2:12667395-12669569 FORWARDPRK09284 ThiC ThiC protein|thiamine biosynthesis protein thiC. putative. expressed
TraesCS7B03G0434800	2.35239	29.6603	3.60113	4.01264e-133	3.50665e-130	1 *** tr|A0A1D6CE29|A0A1D6CE29_WHEAT Bidirectional sugar transporter SWEET PF03083: Sugar efflux transporter for intercellular exchange IPR004316: SWEET sugar transporter GO:0016021 CC: integral component of membrane G PF03083 IPR004316 GO:0016021	LOC_Os08g42350.1 protein|nodulin MtN3 family protein. putative. expressed development.unspecified weakly similar to ( 184) AT5G50790 | Symbols: | nodulin MtN3 family protein | chr5:20656461-20657827 REVERSE MtN3_slv protein|nodulin MtN3 family protein. putative. expressed
TraesCS2B03G1453800	28.3072	1.419	-4.22507	2.15917e-130	1.86032e-127	1 *** sp|P83343|PR4_PRUPE Pathogenesis-related protein PR-4 PF00967: Barwin family IPR001153: Barwin domain; IPR009009: RlpA-like protein. double-psi beta-barrel domain; IPR018226: Barwin. conserved site GO:0042742 BP: defense response to bacterium;GO:0050832 BP: defense response to fungus G PF00967 IPR001153; IPR009009; IPR018226 GO:0042742; GO:0050832	LOC_Os11g37950.1 protein|WIP3 - Wound-induced protein precursor. expressed stress.biotic weakly similar to ( 186) AT3G04720 | Symbols: PR4. HEL. PR-4 | PR4 (PATHOGENESIS-RELATED 4); chitin binding | chr3:1285691-1286531 REVERSEmoderately similar to ( 219) BARW_HORVU Barwin - Hordeum vulgare (Barley)Barwin protein|WIP3 - Wound-induced protein precursor. expressed
TraesCS7B03G1123600	7.59339	0.125476	-5.09258	1.27707e-129	1.08503e-126	1 *** tr|B9RQ25|B9RQ25_RICCO Aldehyde oxidase. putative PF00111: 2Fe-2S iron-sulfur cluster binding domain; PF01799: [2Fe-2S] binding domain; PF00941: FAD binding domain in molybdopterin dehydrogenase; PF03450: CO dehydrogenase flavoprotein C-terminal domain; PF01315: Aldehyde oxidase and xanthine dehydrogenase. a/b hammerhead domain; PF02738: Molybdopterin-binding domain of aldehyde dehydrogenas…	LOC_Os07g18120.1 protein|aldehyde oxidase. putative. expressed hormone metabolism.abscisic acid.synthesis-degradation nearly identical (1394) AT2G27150 | Symbols: AAO3 | AAO3 (Abscisic ALDEHYDE OXIDASE 3); abscisic aldehyde oxidase/ aldehyde oxidase/ indole-3-acetaldehyde oxidase | chr2:11601952-11607014 FORWARDnearly identical (2582) ALDOL_ORYSA Putative aldehyde oxidase-like protein - Oryza sat…
TraesCS7B03G0289500	31.9669	4.3799	-2.83955	1.03062e-127	8.63644e-125	1 *** tr|A0A1B5GE63|A0A1B5GE63_WHEAT Caleosin PF05042: Caleosin related protein IPR007736: Caleosin-related G PF05042 IPR007736	LOC_Os06g14370.2 protein|caleosin related protein. putative. expressed development.unspecified moderately similar to ( 221) AT1G70670 | Symbols: | caleosin-related family protein | chr1:26644830-26645970 FORWARDCaleosin protein|caleosin related protein. putative. expressed
TraesCS2D03G0145600	19.723	0.293591	-5.65433	5.90765e-127	4.88363e-124	1 *** tr|A0A199US17|A0A199US17_ANACO Acyl-[acyl-carrier-protein] desaturase PF03405: Fatty acid desaturase IPR005067: Fatty acid desaturase. type 2; IPR009078: Ferritin-like superfamily GO:0006631 BP: fatty acid metabolic process;GO:0045300 MF: acyl-[acyl-carrier-protein] desaturase activity;GO:0055114 BP: oxidation-reduction process G PF03405 IPR005067; IPR009078 GO:0006631; GO:0045300; GO:00551…	LOC_Os08g10010.1 protein|acyl-desaturase. chloroplast precursor. putative. expressed lipid metabolism.FA synthesis and FA elongation.ACP desaturase moderately similar to ( 388) AT3G02610 | Symbols: | acyl-[acyl-carrier-protein] desaturase/ oxidoreductase/ transition metal ion binding | chr3:555665-557458 FORWARDmoderately similar to ( 374) STAD_GOSHI Acyl-[acyl-carrier-protein] desaturase. chloro…
TraesCS6B03G0959800	3.56033	30.1123	3.04509	6.21394e-126	5.06834e-123	1 *** tr|Q5QPY3|Q5QPY3_WHEAT Glycosyltransferase PF04577: Protein of unknown function (DUF563) IPR007657: Glycosyltransferase 61 GO:0016757 MF: transferase activity. transferring glycosyl groups G PF04577 IPR007657 GO:0016757	LOC_Os02g22650.2 protein|glycosyltransferase. putative. expressed not assigned.unknown moderately similar to ( 308) AT3G18170 | Symbols: | transferase. transferring glycosyl groups | chr3:6228393-6229547 FORWARD DUF563 protein|glycosyltransferase. putative. expressed
TraesCS7B03G0395000	0.385825	16.8949	5.12852	6.98455e-126	5.62192e-123	1 *** AT3G20810.1 2-oxoglutarate (2OG) and Fe(II)-dependent oxygenase superfamily protein PF13621: Cupin-like domain IPR003347: JmjC domain G PF13621 IPR003347	LOC_Os09g31380.1 protein|jmjC domain-containing protein 5. putative. expressed RNA.regulation of transcription.JUMONJI family moderately similar to ( 377) AT3G20810 | Symbols: | transcription factor jumonji (jmjC) domain-containing protein | chr3:7275814-7278182 FORWARD protein|jmjC domain-containing protein 5. putative. expressed
TraesCS2B03G1192800	24.2198	721.003	4.89	1.41455e-125	1.1238e-122	1 *** tr|B9GM43|B9GM43_POPTR Protease inhibitor/seed storage/lipid transfer family protein G	LOC_Os01g58660.1 protein|LTPL29 - Protease inhibitor/seed storage/LTP family protein precursor. expressed misc.protease inhibitor/seed storage/lipid transfer protein (LTP) family protein very weakly similar to (85.5) AT4G30880 | Symbols: | protease inhibitor/seed storage/lipid transfer protein (LTP) family protein | chr4:15035229-15035750 FORWARD protein|LTPL29 - Protease inhibitor/seed storage/L…
TraesCS5A03G1092200	0.920451	82.2281	6.33411	3.68259e-125	2.88814e-122	1 *** tr|A0A151T7U6|A0A151T7U6_CAJCA Basic blue protein PF02298: Plastocyanin-like domain IPR003245: Phytocyanin domain; IPR008972: Cupredoxin; IPR028871: Blue (type 1) copper protein. binding site GO:0009055 MF: electron carrier activity G PF02298 IPR003245; IPR008972; IPR028871 GO:0009055	LOC_Os02g15710.1 protein|plastocyanin-like domain containing protein. putative. expressed misc.plastocyanin-like very weakly similar to (93.2) AT2G02850 | Symbols: ARPN | ARPN (PLANTACYANIN); copper ion binding / electron carrier | chr2:826630-827720 REVERSEvery weakly similar to (95.9) BABL_LILLO Chemocyanin precursor (Basic blue protein) (Plantacyanin) - Lilium longiflorum (Trumpet lily)Cu_bind…
TraesCS3B03G0103100	24.077	0.0631741	-7.21108	4.59651e-125	3.55927e-122	0 *** tr|B6ST35|B6ST35_MAIZE Endo-1.4-beta-xylanase PF02018: Carbohydrate binding domain; PF00331: Glycosyl hydrolase family 10 IPR001000: Glycoside hydrolase family 10 domain; IPR003305: Carbohydrate-binding. CenC-like; IPR008979: Galactose-binding domain-like; IPR017853: Glycoside hydrolase superfamily GO:0004553 MF: hydrolase activity. hydrolyzing O-glycosyl compounds;GO:0005975 BP: carbohydra…	LOC_Os01g04290.1 protein|glycosyl hydrolase family 10 protein. putative. expressed cell wall.degradation.mannan-xylose-arabinose-fucose moderately similar to ( 479) AT1G58370 | Symbols: RXF12. ATXYN1 | RXF12; endo-1.4-beta-xylanase/ hydrolase. hydrolyzing O-glycosyl compounds | chr1:21684751-21688209 FORWARDvery weakly similar to (91.7) POLB_MAIZE Putative Pol polyprotein from transposon element …
TraesCS2B03G0888100	4.23884	62.0823	3.84112	1.55381e-124	1.18814e-121	0 *** tr|A0A1D5U2V9|A0A1D5U2V9_WHEAT Aldose 1-epimerase PF01263: Aldose 1-epimerase IPR008183: Aldose 1-/Glucose-6-phosphate 1-epimerase; IPR011013: Galactose mutarotase-like domain; IPR014718: Glycoside hydrolase-type carbohydrate-binding; IPR015443: Aldose 1-epimerase GO:0003824 MF: catalytic activity;GO:0005975 BP: carbohydrate metabolic process;GO:0016853 MF: isomerase activity;GO:0019318 BP:…	LOC_Os04g38540.1 protein|aldose 1-epimerase. putative. expressed minor CHO metabolism.others moderately similar to ( 317) AT5G15140 | Symbols: | aldose 1-epimerase family protein | chr5:4908686-4910670 FORWARD galM Aldose_epim GalM protein|aldose 1-epimerase. putative. expressed
TraesCS2A03G0241800	9.87164	60.4607	2.60248	4.49091e-124	3.39164e-121	-	-
TraesCS1B03G1190700	15.814	0.166167	-5.90182	7.08028e-124	5.28198e-121	1 *** tr|G7IKB6|G7IKB6_MEDTR Phospholipase A1 PF01764: Lipase (class 3) IPR002921: Fungal lipase-like domain; IPR029058: Alpha/Beta hydrolase fold GO:0006629 BP: lipid metabolic process G PF01764 IPR002921; IPR029058 GO:0006629	LOC_Os05g49840.1 protein|phospholipase. putative. expressed lipid metabolism.lipid degradation.lipases.triacylglycerol lipase moderately similar to ( 346) AT4G18550 | Symbols: | lipase class 3 family protein | chr4:10225006-10226862 REVERSE Lipase_3 Lipase_3 protein|phospholipase. putative. expressed
TraesCS4D03G0627300	26.7112	1.20828	-4.3571	2.90158e-123	2.13854e-120	1 *** tr|W9QFV1|W9QFV1_9ROSA Serine acetyltransferase 3 PF06426: Serine acetyltransferase. N-terminal; PF00132: Bacterial transferase hexapeptide (six repeats) IPR001451: Hexapeptide repeat; IPR005881: Serine O-acetyltransferase; IPR010493: Serine acetyltransferase. N-terminal; IPR011004: Trimeric LpxA-like; IPR018357: Hexapeptide transferase. conserved site GO:0005737 CC: cytoplasm;GO:0006535 BP…	LOC_Os03g10050.1 protein|serine acetyltransferase protein. putative. expressed amino acid metabolism.synthesis.serine-glycine-cysteine group.cysteine.SAT moderately similar to ( 226) AT3G13110 | Symbols: ATSERAT2;2. SAT-1. SAT-A. SAT3. SAT-M | ATSERAT2;2 (SERINE ACETYLTRANSFERASE 2;2); serine O-acetyltransferase | chr3:4214939-4216114 REVERSE cysE CysE SATase_N protein|serine acetyltransferase pr…
TraesCS7B03G0288200	109.157	16.9314	-2.68146	3.23991e-123	2.35947e-120	-	-
TraesCS6D03G0481000	0.424128	14.7393	4.82336	9.55767e-122	6.87848e-119	1 *** tr|W9S1D7|W9S1D7_9ROSA Cytochrome P450 PF00067: Cytochrome P450 IPR001128: Cytochrome P450; IPR002401: Cytochrome P450. E-class. group I; IPR017972: Cytochrome P450. conserved site GO:0005506 MF: iron ion binding;GO:0016705 MF: oxidoreductase activity. acting on paired donors. with incorporation or reduction of molecular oxygen;GO:0020037 MF: heme binding;GO:0055114 BP: oxidation-reduction …	LOC_Os02g38290.1 protein|cytochrome P450. putative. expressed misc.cytochrome P450 highly similar to ( 506) AT1G24540 | Symbols: CYP86C1 | CYP86C1; electron carrier/ heme binding / iron ion binding / monooxygenase/ oxygen binding | chr1:8699751-8701319 FORWARDweakly similar to ( 106) C97B2_SOYBN Cytochrome P450 97B2 (EC 1.14.-.-) - Glycine max (Soybean) p450 CypX protein|cytochrome P450. putative…
TraesCS2A03G0987400	36.0426	508.573	3.81497	1.60202e-121	1.13954e-118	1 --* tr|D6RRA9|D6RRA9_9ORYZ QLTG3-1 protein G	-
TraesCS1D03G0249800	16.4208	0.248483	-5.56705	2.80751e-121	1.97407e-118	1 *** AT1G58330.1 transcription factor-like protein PF00170: bZIP transcription factor; PF14144: Seed dormancy control IPR004827: Basic-leucine zipper domain; IPR025422: Transcription factor TGA like domain GO:0003700 MF: transcription factor activity. sequence-specific DNA binding;GO:0006351 BP: transcription. DNA-templated;GO:0006355 BP: regulation of transcription. DNA-templated;GO:0043565 MF:…	LOC_Os01g59350.1 protein|transcription factor. putative. expressed RNA.regulation of transcription.bZIP transcription factor family moderately similar to ( 375) AT3G12250 | Symbols: TGA6. BZIP45 | TGA6 (TGACG MOTIF-BINDING FACTOR 6); DNA binding / transcription factor | chr3:3906636-3908583 FORWARDhighly similar to ( 575) HBP1C_WHEAT Transcription factor HBP-1b(c1) (Fragment) - Triticum aestivum …
TraesCS5D03G0626700	0.249453	11.285	5.02589	1.19397e-118	8.29987e-116	1 *** AT3G20810.1 2-oxoglutarate (2OG) and Fe(II)-dependent oxygenase superfamily protein PF13621: Cupin-like domain IPR003347: JmjC domain G PF13621 IPR003347	LOC_Os09g31380.1 protein|jmjC domain-containing protein 5. putative. expressed RNA.regulation of transcription.JUMONJI family moderately similar to ( 377) AT3G20810 | Symbols: | transcription factor jumonji (jmjC) domain-containing protein | chr3:7275814-7278182 FORWARD protein|jmjC domain-containing protein 5. putative. expressed
TraesCS5A03G1096000	0.124094	35.0675	7.29399	2.67852e-118	1.84105e-115	1 *** tr|W5FW24|W5FW24_WHEAT Alpha-amylase PF00128: Alpha amylase. catalytic domain; PF07821: Alpha-amylase C-terminal beta-sheet domain IPR006046: Alpha amylase; IPR006047: Glycosyl hydrolase. family 13. catalytic domain; IPR012850: Alpha-amylase. C-terminal beta-sheet; IPR013775: Alpha-amylase. plant; IPR017853: Glycoside hydrolase superfamily GO:0003824 MF: catalytic activity;GO:0004556 MF: al…	LOC_Os08g36900.1 protein|alpha-amylase precursor. putative. expressed major CHO metabolism.degradation.starch.starch cleavage highly similar to ( 508) AT4G25000 | Symbols: ATAMY1. AMY1 | AMY1 (ALPHA-AMYLASE-LIKE); alpha-amylase | chr4:12852109-12853825 REVERSEhighly similar to ( 924) AMY3E_ORYSA Alpha-amylase isozyme 3E precursor (EC 3.2.1.1) (1.4-alpha-D-glucan glucanohydrolase) - Oryza sativa (…
TraesCS7B03G0261600	29.8626	0.89859	-4.90713	4.9487e-118	3.36363e-115	1 *** tr|A0A1D6CFX6|A0A1D6CFX6_WHEAT Xyloglucan endotransglucosylase/hydrolase PF00722: Glycosyl hydrolases family 16; PF06955: Xyloglucan endo-transglycosylase (XET) C-terminus IPR000757: Glycoside hydrolase family 16; IPR010713: Xyloglucan endo-transglycosylase. C-terminal; IPR013320: Concanavalin A-like lectin/glucanase domain; IPR016455: Xyloglucan endotransglucosylase/hydrolase GO:0004553 MF…	LOC_Os06g13040.1 protein|glycosyl hydrolases family 16. putative. expressed cell wall.modification moderately similar to ( 246) AT4G13080 | Symbols: | xyloglucan:xyloglucosyl transferase. putative / xyloglucan endotransglycosylase. putative / endo-xyloglucan transferase. putative | chr4:7626612-7628367 REVERSEmoderately similar to ( 209) XTH_WHEAT Probable xyloglucan endotransglucosylase/hydrolas…
TraesCS2B03G0480100	19.0517	0.592478	-4.78956	3.55382e-117	2.38899e-114	1 *** tr|A0A1D6DGC2|A0A1D6DGC2_WHEAT Pectinesterase PF01095: Pectinesterase IPR000070: Pectinesterase. catalytic; IPR011050: Pectin lyase fold/virulence factor; IPR012334: Pectin lyase fold; IPR033131: Pectinesterase. Asp active site GO:0005618 CC: cell wall;GO:0030599 MF: pectinesterase activity;GO:0042545 BP: cell wall modification G PF01095 IPR000070; IPR011050; IPR012334; IPR033131 GO:0005618…	LOC_Os07g41650.1 protein|pectinesterase. putative. expressed cell wall.pectin*esterases.PME moderately similar to ( 358) AT5G55590 | Symbols: QRT1 | QRT1 (QUARTET 1); pectinesterase | chr5:22519911-22521699 FORWARDweakly similar to ( 176) PME3_CITSI Pectinesterase-3 precursor (EC 3.1.1.11) (Pectin methylesterase 3) (PE 3) - Citrus sinensis (Sweet orange)Pectinesterase PemB PRK10531 protein|pectin…
TraesCS6B03G0695700	0.687628	13.9593	4.15786	3.68504e-116	2.45027e-113	1 *** tr|W9S1D7|W9S1D7_9ROSA Cytochrome P450 PF00067: Cytochrome P450 IPR001128: Cytochrome P450; IPR002401: Cytochrome P450. E-class. group I; IPR017972: Cytochrome P450. conserved site GO:0005506 MF: iron ion binding;GO:0016705 MF: oxidoreductase activity. acting on paired donors. with incorporation or reduction of molecular oxygen;GO:0020037 MF: heme binding;GO:0055114 BP: oxidation-reduction …	LOC_Os02g38290.2 protein|cytochrome P450. putative. expressed misc.cytochrome P450 highly similar to ( 506) AT1G24540 | Symbols: CYP86C1 | CYP86C1; electron carrier/ heme binding / iron ion binding / monooxygenase/ oxygen binding | chr1:8699751-8701319 FORWARDweakly similar to ( 106) C97B2_SOYBN Cytochrome P450 97B2 (EC 1.14.-.-) - Glycine max (Soybean) p450 CypX protein|cytochrome P450. putative…
TraesCS7D03G0547300	0.403131	17.9001	5.16093	6.12662e-115	4.02993e-112	-	-
TraesCS5B03G1289800	226.831	1809.96	2.99571	7.42252e-115	4.8304e-112	1 *** tr|Q9FEK9|Q9FEK9_TRITD Lipid transfer protein PF14368: Probable lipid transfer IPR016140: Bifunctional inhibitor/plant lipid transfer protein/seed storage helical domain G PF14368 IPR016140	LOC_Os03g02050.1 protein|LTPL151 - Protease inhibitor/seed storage/LTP family protein precursor. expressed not assigned.unknown weakly similar to ( 104) NLTPX_ORYSA Nonspecific lipid-transfer protein 2 precursor (nsLTP2) (7 kDa lipid transfer protein) - Oryza sativa (Rice)nsLTP2 protein|LTPL151 - Protease inhibitor/seed storage/LTP family protein precursor. expressed
TraesCS3D03G1031900	89.8107	0.556591	-7.09735	1.70258e-113	1.09634e-110	0 --* AT1G34540.1 cytochrome P450. family 94. subfamily D. polypeptide 1 G	-
TraesCS3B03G0334600	0.35927	13.841	4.92385	4.90513e-113	3.12564e-110	1 *** tr|A0A0K9PUE4|A0A0K9PUE4_ZOSMR Eukaryotic aspartyl protease family protein PF14543: Xylanase inhibitor N-terminal; PF14541: Xylanase inhibitor C-terminal IPR001461: Aspartic peptidase A1 family; IPR001969: Aspartic peptidase. active site; IPR021109: Aspartic peptidase domain; IPR032799: Xylanase inhibitor. C-terminal; IPR032861: Xylanase inhibitor. N-terminal; IPR033121: Peptidase family A1…	LOC_Os01g08330.1 protein|aspartic proteinase nepenthesin-1 precursor. putative. expressed protein.degradation.aspartate protease moderately similar to ( 215) AT1G64830 | Symbols: | aspartyl protease family protein | chr1:24091271-24092566 REVERSE Asp protein|aspartic proteinase nepenthesin-1 precursor. putative. expressed
TraesCS5A03G0308300	14.6154	1.4089	-3.28576	4.37018e-112	2.75605e-109	1 *** tr|A0A1D5YT81|A0A1D5YT81_WHEAT Aldehyde dehydrogenase PF00171: Aldehyde dehydrogenase family IPR012394: Aldehyde dehydrogenase NAD(P)-dependent; IPR015590: Aldehyde dehydrogenase domain; IPR016161: Aldehyde/histidinol dehydrogenase; IPR016162: Aldehyde dehydrogenase N-terminal domain GO:0004030 MF: aldehyde dehydrogenase [NAD(P)+] activity;GO:0006081 BP: cellular aldehyde metabolic process;…	LOC_Os12g07810.1 protein|aldehyde dehydrogenase. putative. expressed fermentation.aldehyde dehydrogenase highly similar to ( 581) AT1G44170 | Symbols: ALDH3H1. ALDH4 | ALDH3H1 (ALDEHYDE DEHYDROGENASE 3H1); 3-chloroallyl aldehyde dehydrogenase/ aldehyde dehydrogenase (NAD) | chr1:16796564-16798574 REVERSEweakly similar to ( 146) BADH_SPIOL Betaine-aldehyde dehydrogenase. chloroplast precursor (EC …
TraesCS4B03G0057300	2.20195	20.6187	3.17001	3.80867e-111	2.37743e-108	1 *** tr|Q53MR3|Q53MR3_ORYSJ Beta-xylosidase. putative PF00933: Glycosyl hydrolase family 3 N terminal domain; PF01915: Glycosyl hydrolase family 3 C-terminal domain; PF14310: Fibronectin type III-like domain IPR001764: Glycoside hydrolase. family 3. N-terminal; IPR002772: Glycoside hydrolase family 3 C-terminal domain; IPR013783: Immunoglobulin-like fold; IPR017853: Glycoside hydrolase superfami…	LOC_Os11g18730.1 protein|glycosyl hydrolase family 3 protein. putative. expressed cell wall.degradation.mannan-xylose-arabinose-fucose highly similar to ( 819) AT1G78060 | Symbols: | glycosyl hydrolase family 3 protein | chr1:29349796-29352868 REVERSEmoderately similar to ( 373) XYNB_PRUPE Putative beta-D-xylosidase (EC 3.2.1.-) (PpAz152) (Fragment) - Prunus persica (Peach)Glyco_hydro_3_C Glyco_h…
TraesCS1D03G0723500	4.56196	104.691	4.49044	4.26981e-110	2.63835e-107	1 --* AT4G16950.6 Disease resistance protein (TIR-NBS-LRR class) family G	LOC_Os12g29590.1 protein|expressed protein not assigned.unknown protein|expressed protein
TraesCS6A03G0862900	2.35537	36.9995	3.91739	5.50371e-110	3.36678e-107	1 -** AT1G49435.1 low-molecular-weight cysteine-rich 16 G	LOC_Os02g53600.1 protein|DEFL75 - Defensin and Defensin-like DEFL family. expressed not assigned.unknown protein|DEFL75 - Defensin and Defensin-like DEFL family. expressed
TraesCS1A03G0794800	11.4084	0.503614	-4.25292	6.4584e-109	3.91168e-106	1 *** tr|A0A1E5UJS7|A0A1E5UJS7_9POAL GDSL esterase/lipase PF00657: GDSL-like Lipase/Acylhydrolase IPR001087: GDSL lipase/esterase; IPR013830: SGNH hydrolase-type esterase domain GO:0016788 MF: hydrolase activity. acting on ester bonds G PF00657 IPR001087; IPR013830 GO:0016788	LOC_Os05g11910.1 protein|GDSL-like lipase/acylhydrolase. putative. expressed misc.GDSL-motif lipase moderately similar to ( 314) AT5G45910 | Symbols: | GDSL-motif lipase/hydrolase family protein | chr5:18620420-18622264 REVERSEweakly similar to ( 163) EST_HEVBR Esterase precursor (EC 3.1.1.-) (Early nodule-specific protein homolog) (Latex allergen Hev b 13) - Hevea brasiliensis (Para rubber tree)…
TraesCS7A03G0604400	1.54982	23.8124	3.85738	2.15656e-108	1.29337e-105	1 *** tr|A0A1D6BXM1|A0A1D6BXM1_WHEAT Bidirectional sugar transporter SWEET PF03083: Sugar efflux transporter for intercellular exchange IPR004316: SWEET sugar transporter GO:0016021 CC: integral component of membrane G PF03083 IPR004316 GO:0016021	LOC_Os08g42350.1 protein|nodulin MtN3 family protein. putative. expressed development.unspecified weakly similar to ( 184) AT5G50790 | Symbols: | nodulin MtN3 family protein | chr5:20656461-20657827 REVERSE MtN3_slv protein|nodulin MtN3 family protein. putative. expressed
TraesCS5D03G1214400	0.3053	11.0201	4.77804	1.15531e-107	6.86152e-105	1 *** tr|G7KQY4|G7KQY4_MEDTR Beta-fructofuranosidase. insoluble protein PF00251: Glycosyl hydrolases family 32 N-terminal domain; PF08244: Glycosyl hydrolases family 32 C terminal IPR001362: Glycoside hydrolase. family 32; IPR013148: Glycosyl hydrolase family 32. N-terminal; IPR013189: Glycosyl hydrolase family 32. C-terminal; IPR013320: Concanavalin A-like lectin/glucanase domain; IPR023296: Gly…	LOC_Os01g73580.1 protein|glycosyl hydrolases. putative. expressed major CHO metabolism.degradation.sucrose.invertases.cell wall highly similar to ( 507) AT3G13790 | Symbols: ATCWINV1. ATBFRUCT1 | ATBFRUCT1; beta-fructofuranosidase/ hydrolase. hydrolyzing O-glycosyl compounds | chr3:4533084-4535831 REVERSEnearly identical (1036) INV4_ORYSA Beta-fructofuranosidase. insoluble isoenzyme 4 precursor (…
TraesCS4A03G0420400	54.4837	3.83976	-3.79229	2.27722e-107	1.33946e-104	1 *-* tr|A0A061E964|A0A061E964_THECC Dentin sialophosphoprotein-related. putative isoform 1 G	LOC_Os03g27019.1 protein|expressed protein not assigned.unknown very weakly similar to ( 100) AT5G64170 | Symbols: | dentin sialophosphoprotein-related | chr5:25672904-25675934 REVERSE protein|expressed protein
TraesCS4B03G0886800	19.9341	1.91211	-3.31568	2.48149e-107	1.44572e-104	1 *** tr|Q10S01|Q10S01_ORYSJ Cytochrome P450 family protein. expressed PF00067: Cytochrome P450 IPR001128: Cytochrome P450; IPR002401: Cytochrome P450. E-class. group I; IPR017972: Cytochrome P450. conserved site GO:0005506 MF: iron ion binding;GO:0016705 MF: oxidoreductase activity. acting on paired donors. with incorporation or reduction of molecular oxygen;GO:0020037 MF: heme binding;GO:005511…	LOC_Os03g04660.1 protein|cytochrome P450 86A1. putative. expressed misc.cytochrome P450 moderately similar to ( 453) AT4G39490 | Symbols: CYP96A10 | CYP96A10; electron carrier/ heme binding / iron ion binding / monooxygenase | chr4:18365229-18366788 FORWARDweakly similar to ( 123) C97B2_SOYBN Cytochrome P450 97B2 (EC 1.14.-.-) - Glycine max (Soybean) p450 CypX protein|cytochrome P450 86A1. putati…
TraesCS7D03G0460400	32.729	1.6485	-4.23078	3.76068e-107	2.1703e-104	1 *** tr|A0A1B5GE63|A0A1B5GE63_WHEAT Caleosin PF05042: Caleosin related protein IPR007736: Caleosin-related G PF05042 IPR007736	LOC_Os06g14370.2 protein|caleosin related protein. putative. expressed development.unspecified moderately similar to ( 221) AT1G70670 | Symbols: | caleosin-related family protein | chr1:26644830-26645970 FORWARDCaleosin protein|caleosin related protein. putative. expressed
TraesCS6A03G0956300	52.9136	0.274932	-7.14359	5.79819e-107	3.31489e-104	1 --* AT3G10390.4 protein FLOWERING locus D-like protein G	-
TraesCS2A03G0934900	0.767521	157.816	7.50805	4.44866e-105	2.51979e-102	1 *** tr|M7Z820|M7Z820_TRIUA Vacuolar-processing enzyme PF01650: Peptidase C13 family IPR001096: Peptidase C13. legumain GO:0006508 BP: proteolysis;GO:0008233 MF: peptidase activity G PF01650 IPR001096 GO:0006508; GO:0008233	LOC_Os02g43010.1 protein|vacuolar-processing enzyme precursor. putative. expressed protein.degradation highly similar to ( 660) AT1G62710 | Symbols: BETA-VPE. BETAVPE | BETA-VPE (BETA VACUOLAR PROCESSING ENZYME); cysteine-type endopeptidase | chr1:23224070-23226857 REVERSEhighly similar to ( 674) VPE_RICCO Vacuolar-processing enzyme precursor (EC 3.4.22.-) (VPE) - Ricinus communis (Castor bean) P…
TraesCS7D03G0931700	0.56198	17.6253	4.74288	1.03394e-104	5.80268e-102	1 *** tr|A0A1D6CT71|A0A1D6CT71_WHEAT Carboxypeptidase PF00450: Serine carboxypeptidase IPR001563: Peptidase S10. serine carboxypeptidase; IPR018202: Serine carboxypeptidase. serine active site; IPR029058: Alpha/Beta hydrolase fold; IPR033124: Serine carboxypeptidases. histidine active site GO:0004185 MF: serine-type carboxypeptidase activity;GO:0006508 BP: proteolysis G PF00450 IPR001563; IPR0182…	LOC_Os06g51370.1 protein|OsSCP38 - Putative Serine Carboxypeptidase homologue. expressed protein.degradation.serine protease highly similar to ( 501) AT5G23210 | Symbols: SCPL34 | SCPL34; serine-type carboxypeptidase | chr5:7811625-7814608 FORWARDmoderately similar to ( 421) CBP23_HORVU Serine carboxypeptidase II-3 precursor (EC 3.4.16.6) (CP-MII.3) [Contains: Serine carboxypeptidase II-3 chain A…
TraesCS6A03G0788300	37.0892	5.31128	-2.78084	6.46512e-104	3.59537e-101	0 *-* tr|A0A072V3P8|A0A072V3P8_MEDTR Dentin sialophosphoprotein-like protein. putative G	LOC_Os02g51760.1 protein|expressed protein not assigned.unknown protein|expressed protein
TraesCS7A03G0565600	0.230381	15.2726	5.54009	2.48926e-102	1.37185e-99	1 *** AT3G20810.1 2-oxoglutarate (2OG) and Fe(II)-dependent oxygenase superfamily protein PF13621: Cupin-like domain IPR003347: JmjC domain G PF13621 IPR003347	LOC_Os09g31380.1 protein|jmjC domain-containing protein 5. putative. expressed RNA.regulation of transcription.JUMONJI family moderately similar to ( 377) AT3G20810 | Symbols: | transcription factor jumonji (jmjC) domain-containing protein | chr3:7275814-7278182 FORWARD protein|jmjC domain-containing protein 5. putative. expressed
TraesCS4D03G0407000	48.0133	3.15669	-3.88496	4.01229e-102	2.19146e-99	0 *-* tr|A0A061E964|A0A061E964_THECC Dentin sialophosphoprotein-related. putative isoform 1 G	LOC_Os03g27019.1 protein|expressed protein not assigned.unknown very weakly similar to ( 100) AT5G64170 | Symbols: | dentin sialophosphoprotein-related | chr5:25672904-25675934 REVERSE protein|expressed protein
TraesCS3A03G0720200	53.714	277.322	2.36603	8.12083e-102	4.39625e-99	1 --* AT1G09000.2 NPK1-related protein kinase 1 G	-
TraesCS2B03G1453700	23.665	1.0934	-4.31569	3.94728e-101	2.11813e-98	1 *** sp|P83343|PR4_PRUPE Pathogenesis-related protein PR-4 PF00967: Barwin family IPR001153: Barwin domain; IPR009009: RlpA-like protein. double-psi beta-barrel domain; IPR018226: Barwin. conserved site GO:0042742 BP: defense response to bacterium;GO:0050832 BP: defense response to fungus G PF00967 IPR001153; IPR009009; IPR018226 GO:0042742; GO:0050832	LOC_Os11g37950.1 protein|WIP3 - Wound-induced protein precursor. expressed stress.biotic weakly similar to ( 186) AT3G04720 | Symbols: PR4. HEL. PR-4 | PR4 (PATHOGENESIS-RELATED 4); chitin binding | chr3:1285691-1286531 REVERSEmoderately similar to ( 219) BARW_HORVU Barwin - Hordeum vulgare (Barley)Barwin protein|WIP3 - Wound-induced protein precursor. expressed
TraesCS1B03G0587700	43.7915	4.31375	-3.31386	2.00618e-99	1.06716e-96	1 *** tr|G7J9Q1|G7J9Q1_MEDTR Response to low sulfur protein. putative IPR015422: Pyridoxal phosphate-dependent transferase. subdomain 2 GO:0003824 MF: catalytic activity G IPR015422 GO:0003824	LOC_Os10g36610.1 protein|UP-9A. putative. expressed not assigned.unknown protein|UP-9A. putative. expressed
TraesCS6D03G0666300	17.906	0.905948	-4.16185	3.09733e-99	1.63339e-96	1 *-* tr|A0A061E964|A0A061E964_THECC Dentin sialophosphoprotein-related. putative isoform 1 G	LOC_Os02g51760.1 protein|expressed protein not assigned.unknown protein|expressed protein
TraesCS2B03G0720300	1.52452	16.2272	3.32919	5.23269e-99	2.73589e-96	1 *** tr|A0A1D1YSN1|A0A1D1YSN1_9ARAE Nitrate transporter 1.2 PF00854: POT family IPR000109: Proton-dependent oligopeptide transporter family; IPR020846: Major facilitator superfamily domain GO:0005215 MF: transporter activity;GO:0006810 BP: transport;GO:0016020 CC: membrane G PF00854 IPR000109; IPR020846 GO:0005215; GO:0006810; GO:0016020	LOC_Os11g18044.1 protein|peptide transporter PTR2. putative. expressed transport.peptides and oligopeptides moderately similar to ( 304) AT1G27040 | Symbols: | nitrate transporter. putative | chr1:9386893-9390018 REVERSE PTR2 protein|peptide transporter PTR2. putative. expressed
TraesCS4A03G0737800	0.999443	17.6042	4.00925	7.94473e-99	4.11867e-96	1 *** tr|Q53MR3|Q53MR3_ORYSJ Beta-xylosidase. putative PF00933: Glycosyl hydrolase family 3 N terminal domain; PF01915: Glycosyl hydrolase family 3 C-terminal domain; PF14310: Fibronectin type III-like domain IPR001764: Glycoside hydrolase. family 3. N-terminal; IPR002772: Glycoside hydrolase family 3 C-terminal domain; IPR013783: Immunoglobulin-like fold; IPR017853: Glycoside hydrolase superfami…	LOC_Os11g18730.1 protein|glycosyl hydrolase family 3 protein. putative. expressed cell wall.degradation.mannan-xylose-arabinose-fucose highly similar to ( 819) AT1G78060 | Symbols: | glycosyl hydrolase family 3 protein | chr1:29349796-29352868 REVERSEmoderately similar to ( 373) XYNB_PRUPE Putative beta-D-xylosidase (EC 3.2.1.-) (PpAz152) (Fragment) - Prunus persica (Peach)Glyco_hydro_3_C Glyco_h…
TraesCS2A03G0274500	1.90565	17.4177	3.12668	2.04439e-97	1.05094e-94	1 *** tr|B5A496|B5A496_HORVV Beta-glucosidase PF00232: Glycosyl hydrolase family 1 IPR001360: Glycoside hydrolase family 1; IPR017853: Glycoside hydrolase superfamily GO:0004553 MF: hydrolase activity. hydrolyzing O-glycosyl compounds;GO:0005975 BP: carbohydrate metabolic process G PF00232 IPR001360; IPR017853 GO:0004553; GO:0005975	LOC_Os07g46280.2 protein|Os7bglu26 - beta-mannosidase/glucosidase/exoglucanase. expressed misc.gluco-. galacto- and mannosidases highly similar to ( 628) AT3G18080 | Symbols: BGLU44 | BGLU44 (B-S GLUCOSIDASE 44); (R)-amygdalin beta-glucosidase/ 4-methylumbelliferyl-beta-D-glucopyranoside beta-glucosidase/ beta-gentiobiose beta-glucosidase/ cellobiose glucosidase/ esculin beta-glucosidase/ hydrola…
TraesCS2D03G1150000	4.09675	104.115	4.63414	3.8554e-96	1.96539e-93	1 *-* tr|B6SR24|B6SR24_MAIZE Glycine-rich cell wall structural protein G	LOC_Os02g37490.1 protein|glycine-rich cell wall structural protein precursor. putative. expressed not assigned.unknown protein|glycine-rich cell wall structural protein precursor. putative. expressed
TraesCS1A03G1008300	17.6133	0.795361	-4.30622	7.11129e-96	3.5952e-93	1 *** tr|G7IKB6|G7IKB6_MEDTR Phospholipase A1 PF01764: Lipase (class 3) IPR002921: Fungal lipase-like domain; IPR029058: Alpha/Beta hydrolase fold GO:0006629 BP: lipid metabolic process G PF01764 IPR002921; IPR029058 GO:0006629	LOC_Os05g49840.1 protein|phospholipase. putative. expressed lipid metabolism.lipid degradation.lipases.triacylglycerol lipase moderately similar to ( 346) AT4G18550 | Symbols: | lipase class 3 family protein | chr4:10225006-10226862 REVERSE Lipase_3 Lipase_3 protein|phospholipase. putative. expressed
TraesCS2B03G0384300	12.6249	61.5548	2.27656	7.21261e-96	3.61653e-93	1 *** tr|B5A496|B5A496_HORVV Beta-glucosidase PF00232: Glycosyl hydrolase family 1 IPR001360: Glycoside hydrolase family 1; IPR017853: Glycoside hydrolase superfamily GO:0004553 MF: hydrolase activity. hydrolyzing O-glycosyl compounds;GO:0005975 BP: carbohydrate metabolic process G PF00232 IPR001360; IPR017853 GO:0004553; GO:0005975	LOC_Os07g46280.2 protein|Os7bglu26 - beta-mannosidase/glucosidase/exoglucanase. expressed misc.gluco-. galacto- and mannosidases highly similar to ( 628) AT3G18080 | Symbols: BGLU44 | BGLU44 (B-S GLUCOSIDASE 44); (R)-amygdalin beta-glucosidase/ 4-methylumbelliferyl-beta-D-glucopyranoside beta-glucosidase/ beta-gentiobiose beta-glucosidase/ cellobiose glucosidase/ esculin beta-glucosidase/ hydrola…
TraesCS5B03G0804600	17.8254	1.67131	-3.33912	8.27786e-96	4.11692e-93	1 *** tr|A0A118K2C5|A0A118K2C5_CYNCS Zinc finger. B-box PF00643: B-box zinc finger IPR000315: B-box-type zinc finger GO:0005622 CC: intracellular;GO:0008270 MF: zinc ion binding TE? PF00643 IPR000315 GO:0005622; GO:0008270	LOC_Os09g35880.1 protein|B-box zinc finger family protein. putative. expressed RNA.regulation of transcription.C2C2(Zn) CO-like. Constans-like zinc finger family moderately similar to ( 209) AT4G38960 | Symbols: | zinc finger (B-box type) family protein | chr4:18162300-18163045 FORWARD protein|B-box zinc finger family protein. putative. expressed
TraesCS5B03G0220300	84.9891	381.582	2.16533	1.09471e-95	5.40053e-93	1 *** tr|B6U579|B6U579_MAIZE Thaumatin-like protein PF00314: Thaumatin family IPR001938: Thaumatin G PF00314 IPR001938	LOC_Os12g38150.1 protein|osmotin. putative. expressed not assigned.unknown THN protein|osmotin. putative. expressed
TraesCS5B03G1157000	1.30917	35.4387	4.65648	4.82352e-95	2.36055e-92	1 *** tr|A0A151T7U6|A0A151T7U6_CAJCA Basic blue protein PF02298: Plastocyanin-like domain IPR003245: Phytocyanin domain; IPR008972: Cupredoxin; IPR028871: Blue (type 1) copper protein. binding site GO:0009055 MF: electron carrier activity G PF02298 IPR003245; IPR008972; IPR028871 GO:0009055	LOC_Os02g15730.1 protein|plastocyanin-like domain containing protein. putative. expressed misc.plastocyanin-like weakly similar to ( 114) AT2G02850 | Symbols: ARPN | ARPN (PLANTACYANIN); copper ion binding / electron carrier | chr2:826630-827720 REVERSEweakly similar to ( 106) BABL_LILLO Chemocyanin precursor (Basic blue protein) (Plantacyanin) - Lilium longiflorum (Trumpet lily)Cu_bind_like prot…
TraesCS5A03G0773800	11.1383	78.6895	2.80958	9.06464e-95	4.40088e-92	1 *** tr|A0A1E5W4E8|A0A1E5W4E8_9POAL Acidic endochitinase PF00704: Glycosyl hydrolases family 18 IPR001223: Glycoside hydrolase family 18. catalytic domain; IPR017853: Glycoside hydrolase superfamily GO:0005975 BP: carbohydrate metabolic process G PF00704 IPR001223; IPR017853 GO:0005975	LOC_Os07g43820.1 protein|glycosyl hydrolase. putative. expressed stress.biotic weakly similar to ( 165) AT5G24090 | Symbols: | acidic endochitinase (CHIB1) | chr5:8143805-8145153 REVERSEmoderately similar to ( 290) XIP1_WHEAT Xylanase inhibitor protein 1 precursor (Class III chitinase homolog) (XIP-I protein) - Triticum aestivum (Wheat) protein|glycosyl hydrolase. putative. expressed
TraesCS1A03G0701600	11.2647	170.046	3.90414	1.00997e-94	4.86478e-92	-	-
TraesCS1B03G0749300	12.2932	0.101394	-5.94338	1.64008e-94	7.83816e-92	1 *** sp|Q8LPL2|PTR32_ARATH Protein NRT1/ PTR FAMILY 1.1 PF00854: POT family IPR000109: Proton-dependent oligopeptide transporter family; IPR020846: Major facilitator superfamily domain GO:0005215 MF: transporter activity;GO:0006810 BP: transport;GO:0016020 CC: membrane G PF00854 IPR000109; IPR020846 GO:0005215; GO:0006810; GO:0016020	LOC_Os05g33960.1 protein|peptide transporter PTR2. putative. expressed transport.peptides and oligopeptides highly similar to ( 538) AT1G68570 | Symbols: | proton-dependent oligopeptide transport (POT) family protein | chr1:25746811-25750110 FORWARD PTR2 PTR2 protein|peptide transporter PTR2. putative. expressed
TraesCS3A03G1141700	17.4928	0.295352	-5.47571	1.84591e-94	8.75346e-92	1 *** tr|Q4JK90|Q4JK90_WHEAT Beta-1.3-glucanase PF00332: Glycosyl hydrolases family 17 IPR000490: Glycoside hydrolase family 17; IPR017853: Glycoside hydrolase superfamily GO:0004553 MF: hydrolase activity. hydrolyzing O-glycosyl compounds;GO:0005975 BP: carbohydrate metabolic process G PF00332 IPR000490; IPR017853 GO:0004553; GO:0005975	LOC_Os01g71380.1 protein|glycosyl hydrolases family 17. putative. expressed misc.beta 1.3 glucan hydrolases.glucan endo-1.3-beta-glucosidase moderately similar to ( 276) AT4G16260 | Symbols: | catalytic/ cation binding / hydrolase. hydrolyzing O-glycosyl compounds | chr4:9200180-9201441 REVERSEmoderately similar to ( 438) E13B_HORVU Glucan endo-1.3-beta-glucosidase GII precursor (EC 3.2.1.39) ((1…
TraesCS5A03G0769500	15.2272	0.847671	-4.01556	6.44655e-94	3.0335e-91	1 *** tr|A0A118K2C5|A0A118K2C5_CYNCS Zinc finger. B-box PF00643: B-box zinc finger IPR000315: B-box-type zinc finger GO:0005622 CC: intracellular;GO:0008270 MF: zinc ion binding TE? PF00643 IPR000315 GO:0005622; GO:0008270	LOC_Os09g35880.1 protein|B-box zinc finger family protein. putative. expressed RNA.regulation of transcription.C2C2(Zn) CO-like. Constans-like zinc finger family moderately similar to ( 209) AT4G38960 | Symbols: | zinc finger (B-box type) family protein | chr4:18162300-18163045 FORWARD protein|B-box zinc finger family protein. putative. expressed
TraesCS7A03G1126700	41.2271	8.00403	-2.35038	2.50079e-93	1.16779e-90	1 *** tr|B2ZGS0|B2ZGS0_SOYBN NAC domain protein PF02365: No apical meristem (NAM) protein IPR003441: NAC domain GO:0003677 MF: DNA binding;GO:0006355 BP: regulation of transcription. DNA-templated G PF02365 IPR003441 GO:0003677; GO:0006355	LOC_Os06g46270.1 protein|no apical meristem protein. putative. expressed development.unspecified moderately similar to ( 266) AT1G56010 | Symbols: NAC1. ANAC022 | NAC1; transcription factor | chr1:20946852-20949144 REVERSEweakly similar to ( 179) NAC77_ORYSA NAC domain-containing protein 77 (ONAC077) (ONAC300) - Oryza sativa (Rice)NAM protein|no apical meristem protein. putative. expressed
TraesCS1D03G0239900	7.77823	0.250751	-4.48935	3.93354e-92	1.82293e-89	1 *** tr|N1QUZ6|N1QUZ6_AEGTA Glucan 1.3-beta-glucosidase PF00150: Cellulase (glycosyl hydrolase family 5) IPR001547: Glycoside hydrolase. family 5; IPR008999: Actin cross-linking; IPR017853: Glycoside hydrolase superfamily; IPR018087: Glycoside hydrolase. family 5. conserved site GO:0004553 MF: hydrolase activity. hydrolyzing O-glycosyl compounds;GO:0005975 BP: carbohydrate metabolic process G PF…	LOC_Os10g22520.1 protein|cellulase. putative. expressed not assigned.unknown BglC protein|cellulase. putative. expressed
TraesCS5B03G0234400	19.8259	0.655961	-4.72019	4.87764e-92	2.24346e-89	1 *-* tr|K7TU66|K7TU66_MAIZE MYB transcription factor PF00249: Myb-like DNA-binding domain IPR001005: SANT/Myb domain; IPR009057: Homeobox domain-like; IPR017930: Myb domain GO:0003677 MF: DNA binding G PF00249 IPR001005; IPR009057; IPR017930 GO:0003677	LOC_Os12g37690.1 protein|MYB family transcription factor. putative. expressed RNA.regulation of transcription.MYB domain transcription factor family moderately similar to ( 219) AT1G48000 | Symbols: MYB112. AtMYB112 | MYB112 (myb domain protein 112); DNA binding / transcription factor | chr1:17704269-17706377 REVERSEweakly similar to ( 153) MYB38_MAIZE Myb-related protein Zm38 - Zea mays (Maize) …
TraesCS3B03G0953400	159.556	22.0961	-2.84658	4.92246e-91	2.24718e-88	1 *** tr|Q39986|Q39986_HEMSP Cysteine proteinase PF08246: Cathepsin propeptide inhibitor domain (I29); PF00112: Papain family cysteine protease IPR000169: Cysteine peptidase. cysteine active site; IPR000668: Peptidase C1A. papain C-terminal; IPR013201: Cathepsin propeptide inhibitor domain (I29); IPR025660: Cysteine peptidase. histidine active site; IPR025661: Cysteine peptidase. asparagine activ…	LOC_Os08g44270.1 protein|vignain precursor. putative. expressed protein.degradation.cysteine protease moderately similar to ( 464) AT5G50260 | Symbols: | cysteine proteinase. putative | chr5:20455605-20456862 FORWARDmoderately similar to ( 445) CYSEP_PHAVU Vignain precursor (EC 3.4.22.-) (Bean endopeptidase) (Cysteine proteinase EP-C1) - Phaseolus vulgaris (Kidney bean) (French bean) Peptidase_C1…
TraesCS4B03G0997100	1.2264	15.6048	3.56561	1.30657e-90	5.92051e-88	1 --* tr|Q8L8T7|Q8L8T7_ARATH Cold regulated protein 27 G	LOC_Os10g25060.1 protein|expressed protein not assigned.unknown protein|expressed protein
TraesCS1D03G0244200	271.504	741.272	1.44869	1.86089e-90	8.3703e-88	1 *** tr|R7W1Q8|R7W1Q8_AEGTA Lipase PF01764: Lipase (class 3) IPR002921: Fungal lipase-like domain; IPR029058: Alpha/Beta hydrolase fold GO:0006629 BP: lipid metabolic process G PF01764 IPR002921; IPR029058 GO:0006629	LOC_Os05g06140.1 protein|lipase. putative. expressed lipid metabolism.lipid degradation.lipases.triacylglycerol lipase moderately similar to ( 229) AT3G14360 | Symbols: | lipase class 3 family protein | chr3:4791596-4793534 FORWARD Lipase_3 Lipase_3 Lipase protein|lipase. putative. expressed
TraesCS2B03G0433600	2.51502	20.1206	2.95094	8.3087e-89	3.70999e-86	1 *** tr|A0A0D3Q1Y6|A0A0D3Q1Y6_9POAL MYB transcription factor PF00249: Myb-like DNA-binding domain IPR001005: SANT/Myb domain; IPR009057: Homeobox domain-like; IPR017930: Myb domain GO:0003677 MF: DNA binding G PF00249 IPR001005; IPR009057; IPR017930 GO:0003677	LOC_Os07g44090.3 protein|myb-related protein Hv33. putative. expressed RNA.regulation of transcription.MYB domain transcription factor family moderately similar to ( 212) AT5G26660 | Symbols: ATMYB4. ATMYB86 | ATMYB86 (MYB DOMAIN PROTEIN 86); specific transcriptional repressor/ transcription repressor | chr5:9331775-9333044 REVERSEmoderately similar to ( 202) MYB3_HORVU Myb-related protein Hv33 -…
TraesCS4B03G0701200	18.906	0.819008	-4.37023	1.15446e-88	5.11752e-86	1 *** tr|W9QFV1|W9QFV1_9ROSA Serine acetyltransferase 3 PF06426: Serine acetyltransferase. N-terminal; PF00132: Bacterial transferase hexapeptide (six repeats) IPR001451: Hexapeptide repeat; IPR005881: Serine O-acetyltransferase; IPR010493: Serine acetyltransferase. N-terminal; IPR011004: Trimeric LpxA-like; IPR018357: Hexapeptide transferase. conserved site GO:0005737 CC: cytoplasm;GO:0006535 BP…	LOC_Os03g10050.1 protein|serine acetyltransferase protein. putative. expressed amino acid metabolism.synthesis.serine-glycine-cysteine group.cysteine.SAT moderately similar to ( 226) AT3G13110 | Symbols: ATSERAT2;2. SAT-1. SAT-A. SAT3. SAT-M | ATSERAT2;2 (SERINE ACETYLTRANSFERASE 2;2); serine O-acetyltransferase | chr3:4214939-4216114 REVERSE cysE CysE SATase_N protein|serine acetyltransferase pr…
TraesCS6B03G0169200	33.7697	296.853	3.13217	2.81497e-88	1.23885e-85	1 --* sp|Q9CR21|ACPM_MOUSE Acyl carrier protein. mitochondrial G	LOC_Os02g02630.1 protein|THION20 - Plant thionin family protein precursor. putative. expressed not assigned.unknown protein|THION20 - Plant thionin family protein precursor. putative. expressed
TraesCS5A03G1092600	2.9854	100.302	5.02419	1.93702e-87	8.46382e-85	1 *** tr|A0A151T7U6|A0A151T7U6_CAJCA Basic blue protein PF02298: Plastocyanin-like domain IPR003245: Phytocyanin domain; IPR008972: Cupredoxin GO:0009055 MF: electron carrier activity G PF02298 IPR003245; IPR008972 GO:0009055	LOC_Os02g15730.1 protein|plastocyanin-like domain containing protein. putative. expressed misc.plastocyanin-like weakly similar to ( 114) AT2G02850 | Symbols: ARPN | ARPN (PLANTACYANIN); copper ion binding / electron carrier | chr2:826630-827720 REVERSEweakly similar to ( 106) BABL_LILLO Chemocyanin precursor (Basic blue protein) (Plantacyanin) - Lilium longiflorum (Trumpet lily)Cu_bind_like prot…
TraesCS1D03G0970700	10.1178	0.153027	-5.33565	4.95565e-87	2.15001e-84	1 *** tr|G7IKB6|G7IKB6_MEDTR Phospholipase A1 PF01764: Lipase (class 3) IPR002921: Fungal lipase-like domain; IPR029058: Alpha/Beta hydrolase fold GO:0006629 BP: lipid metabolic process G PF01764 IPR002921; IPR029058 GO:0006629	LOC_Os05g49840.1 protein|phospholipase. putative. expressed lipid metabolism.lipid degradation.lipases.triacylglycerol lipase moderately similar to ( 346) AT4G18550 | Symbols: | lipase class 3 family protein | chr4:10225006-10226862 REVERSE Lipase_3 Lipase_3 protein|phospholipase. putative. expressed
TraesCS2A03G0100900	0.0729509	18.1235	6.7193	1.08977e-86	4.6947e-84	1 *** tr|A0A061G763|A0A061G763_THECC FAD-binding Berberine family protein PF01565: FAD binding domain; PF08031: Berberine and berberine like IPR006094: FAD linked oxidase. N-terminal; IPR012951: Berberine/berberine-like; IPR016166: FAD-binding. type 2; IPR016167: FAD-binding. type 2. subdomain 1; IPR016169: CO dehydrogenase flavoprotein-like. FAD-binding. subdomain 2 GO:0003824 MF: catalytic acti…	LOC_Os06g35650.1 protein|reticuline oxidase-like protein precursor. putative. expressed misc.nitrilases. *nitrile lyases. berberine bridge enzymes. reticuline oxidases. troponine reductases moderately similar to ( 426) AT4G20860 | Symbols: | FAD-binding domain-containing protein | chr4:11172726-11174318 FORWARDFAD_binding_4 GlcD protein|reticuline oxidase-like protein precursor. putative. express…
TraesCS2B03G1425700	16.9474	0.995652	-3.95969	1.446e-86	6.18573e-84	1 *** tr|A0A072TW71|A0A072TW71_MEDTR Heavy metal transport/detoxification superfamily protein PF00403: Heavy-metal-associated domain IPR006121: Heavy metal-associated domain. HMA GO:0030001 BP: metal ion transport;GO:0046872 MF: metal ion binding G PF00403 IPR006121 GO:0030001; GO:0046872	LOC_Os04g57200.1 protein|heavy metal transport/detoxification protein. putative. expressed not assigned.unknown protein|heavy metal transport/detoxification protein. putative. expressed
TraesCS3D03G0704700	9.14852	1.09974	-2.9465	2.04449e-86	8.68523e-84	0 *** tr|M8C020|M8C020_AEGTA RNA polymerase-associated RTF1-like protein PF03126: Plus-3 domain IPR004343: Plus-3 domain GO:0003677 MF: DNA binding G PF03126 IPR004343 GO:0003677	LOC_Os01g56780.3 protein|plus-3 domain containing protein. expressed RNA.regulation of transcription.C3H zinc finger family weakly similar to ( 122) AT5G43630 | Symbols: TZP | TZP; DNA binding / nucleic acid binding / zinc ion binding | chr5:17527261-17530207 FORWARD protein|plus-3 domain containing protein. expressed
TraesCS1A03G0259300	0.120229	7.14527	5.03996	2.35735e-85	9.94524e-83	1 *** tr|A0A151U7N8|A0A151U7N8_CAJCA Endo-1.4-beta-xylanase PF00331: Glycosyl hydrolase family 10 IPR001000: Glycoside hydrolase family 10 domain; IPR008979: Galactose-binding domain-like; IPR017853: Glycoside hydrolase superfamily GO:0004553 MF: hydrolase activity. hydrolyzing O-glycosyl compounds;GO:0005975 BP: carbohydrate metabolic process G PF00331 IPR001000; IPR008979; IPR017853 GO:0004553;…	LOC_Os10g21110.1 protein|glycosyl hydrolase family 10 protein. putative. expressed misc.beta 1.3 glucan hydrolases highly similar to ( 537) AT4G33830 | Symbols: | catalytic/ cation binding / hydrolase. hydrolyzing O-glycosyl compounds | chr4:16220324-16222676 REVERSEGlyco_10 Glyco_hydro_10 XynA protein|glycosyl hydrolase family 10 protein. putative. expressed
TraesCS7D03G1073300	42.6689	6.71253	-2.6503	2.84488e-85	1.19198e-82	1 *** tr|W0C8Y8|W0C8Y8_9FABA NAC domain-containing protein PF02365: No apical meristem (NAM) protein IPR003441: NAC domain GO:0003677 MF: DNA binding;GO:0006355 BP: regulation of transcription. DNA-templated G PF02365 IPR003441 GO:0003677; GO:0006355	LOC_Os06g46270.1 protein|no apical meristem protein. putative. expressed development.unspecified moderately similar to ( 266) AT1G56010 | Symbols: NAC1. ANAC022 | NAC1; transcription factor | chr1:20946852-20949144 REVERSEweakly similar to ( 179) NAC77_ORYSA NAC domain-containing protein 77 (ONAC077) (ONAC300) - Oryza sativa (Rice)NAM protein|no apical meristem protein. putative. expressed
TraesCS6B03G0169000	35.1821	244.728	2.79476	3.0668e-85	1.27623e-82	1 -** AT1G12663.1 thionin-like protein G	-
TraesCS2D03G0467600	228.32	1089.08	2.25348	3.37591e-85	1.39537e-82	1 *** tr|A0A1D5TQ63|A0A1D5TQ63_WHEAT Beta-amylase PF01373: Glycosyl hydrolase family 14 IPR001371: Glycoside hydrolase. family 14B. plant; IPR001554: Glycoside hydrolase. family 14; IPR017853: Glycoside hydrolase superfamily; IPR018238: Glycoside hydrolase. family 14. conserved site GO:0000272 BP: polysaccharide catabolic process;GO:0016161 MF: beta-amylase activity G PF01373 IPR001371; IPR001554…	LOC_Os07g35940.1 protein|beta-amylase. putative. expressed major CHO metabolism.degradation.starch.starch cleavage.beta amylase highly similar to ( 629) AT4G15210 | Symbols: ATBETA-AMY. AT-BETA-AMY. RAM1 | BAM5 (BETA-AMYLASE 5); beta-amylase | chr4:8666852-8669357 REVERSEhighly similar to ( 890) AMYB_WHEAT Beta-amylase (EC 3.2.1.2) (1.4-alpha-D-glucan maltohydrolase) - Triticum aestivum (Wheat)Gl…
TraesCS5D03G1053700	0.0999104	17.4821	6.45861	4.55308e-85	1.8693e-82	1 *** tr|W5FW24|W5FW24_WHEAT Alpha-amylase PF00128: Alpha amylase. catalytic domain; PF07821: Alpha-amylase C-terminal beta-sheet domain IPR006046: Alpha amylase; IPR006047: Glycosyl hydrolase. family 13. catalytic domain; IPR012850: Alpha-amylase. C-terminal beta-sheet; IPR013775: Alpha-amylase. plant; IPR017853: Glycoside hydrolase superfamily GO:0003824 MF: catalytic activity;GO:0004556 MF: al…	LOC_Os09g28420.1 protein|alpha-amylase precursor. putative. expressed major CHO metabolism.degradation.starch.starch cleavage highly similar to ( 508) AT4G25000 | Symbols: ATAMY1. AMY1 | AMY1 (ALPHA-AMYLASE-LIKE); alpha-amylase | chr4:12852109-12853825 REVERSEhighly similar to ( 844) AMY3C_ORYSA Alpha-amylase isozyme 3C precursor (EC 3.2.1.1) (1.4-alpha-D-glucan glucanohydrolase) - Oryza sativa (…
TraesCS5B03G0611500	0.928655	10.6354	3.38355	9.38426e-85	3.82709e-82	1 *** tr|W5FEK1|W5FEK1_WHEAT Hexosyltransferase PF13334: Domain of unknown function (DUF4094); PF01762: Galactosyltransferase IPR002659: Glycosyl transferase. family 31; IPR025298: Domain of unknown function DUF4094 GO:0006486 BP: protein glycosylation;GO:0008378 MF: galactosyltransferase activity;GO:0016020 CC: membrane G PF13334; PF01762 IPR002659; IPR025298 GO:0006486; GO:0008378; GO:0016020	LOC_Os09g27950.1 protein|galactosyltransferase. putative. expressed protein.glycosylation highly similar to ( 510) AT1G77810 | Symbols: | galactosyltransferase family protein | chr1:29260899-29263001 REVERSE Galactosyl_T protein|galactosyltransferase. putative. expressed
TraesCS1A03G0229600	136.74	387.373	1.50161	3.0318e-84	1.22824e-81	0 *** tr|R7W1Q8|R7W1Q8_AEGTA Lipase PF01764: Lipase (class 3) IPR002921: Fungal lipase-like domain; IPR029058: Alpha/Beta hydrolase fold GO:0006629 BP: lipid metabolic process G PF01764 IPR002921; IPR029058 GO:0006629	LOC_Os05g06140.1 protein|lipase. putative. expressed lipid metabolism.lipid degradation.lipases.triacylglycerol lipase moderately similar to ( 229) AT3G14360 | Symbols: | lipase class 3 family protein | chr3:4791596-4793534 FORWARD Lipase_3 Lipase_3 Lipase protein|lipase. putative. expressed
TraesCS1D03G0474300	10.7233	56.5866	2.38887	4.51902e-83	1.8187e-80	1 *** AT4G24130.1 DUF538 family protein (Protein of unknown function. DUF538) PF04398: Protein of unknown function. DUF538 IPR007493: Protein of unknown function DUF538 U PF04398 IPR007493	LOC_Os10g37400.1 protein|DUF538 domain containing protein. putative. expressed not assigned.unknown weakly similar to ( 115) AT4G24130 | Symbols: | unknown protein | chr4:12527861-12528423 FORWARDDUF538 protein|DUF538 domain containing protein. putative. expressed
TraesCS4D03G0037800	1.06291	11.5454	3.32396	6.084e-83	2.43252e-80	1 *** tr|Q53MR3|Q53MR3_ORYSJ Beta-xylosidase. putative PF00933: Glycosyl hydrolase family 3 N terminal domain; PF01915: Glycosyl hydrolase family 3 C-terminal domain; PF14310: Fibronectin type III-like domain IPR001764: Glycoside hydrolase. family 3. N-terminal; IPR002772: Glycoside hydrolase family 3 C-terminal domain; IPR013783: Immunoglobulin-like fold; IPR017853: Glycoside hydrolase superfami…	LOC_Os11g18730.1 protein|glycosyl hydrolase family 3 protein. putative. expressed cell wall.degradation.mannan-xylose-arabinose-fucose highly similar to ( 819) AT1G78060 | Symbols: | glycosyl hydrolase family 3 protein | chr1:29349796-29352868 REVERSEmoderately similar to ( 373) XYNB_PRUPE Putative beta-D-xylosidase (EC 3.2.1.-) (PpAz152) (Fragment) - Prunus persica (Peach)Glyco_hydro_3_C Glyco_h…
TraesCS5D03G0392200	24.0528	3.29521	-2.83062	1.04326e-82	4.1441e-80	1 *** tr|O65792|O65792_WHEAT Omega-3 fatty acid desaturase PF11960: Domain of unknown function (DUF3474); PF00487: Fatty acid desaturase IPR005804: Fatty acid desaturase domain; IPR021863: Fatty acid desaturase. N-terminal GO:0006629 BP: lipid metabolic process;GO:0016717 MF: oxidoreductase activity. acting on paired donors. with oxidation of a pair of donors resulting in the reduction of molecul…	LOC_Os12g01370.1 protein|fatty acid desaturase. putative. expressed lipid metabolism.FA desaturation.omega 3 desaturase highly similar to ( 524) AT5G05580 | Symbols: FAD8 | FAD8 (FATTY ACID DESATURASE 8); omega-3 fatty acid desaturase | chr5:1664331-1666345 FORWARDhighly similar to ( 536) FAD3C_RICCO Omega-3 fatty acid desaturase. chloroplast precursor (EC 1.14.19.-) - Ricinus communis (Castor be…
TraesCS4A03G0978900	20.4325	1.14697	-4.04142	1.07423e-82	4.23962e-80	1 *** tr|K7W6S4|K7W6S4_MAIZE Early nodulin 93 PF03386: Early nodulin 93 ENOD93 protein IPR005050: Early nodulin 93 ENOD93 protein G PF03386 IPR005050	LOC_Os06g05000.1 protein|early nodulin 93 ENOD93 protein. putative. expressed not assigned.unknown ENOD93 protein|early nodulin 93 ENOD93 protein. putative. expressed
TraesCS2D03G0359900	6.08171	52.7502	3.09583	1.32822e-82	5.20841e-80	1 *-* tr|A2YTW2|A2YTW2_ORYSI Fasciclin-like arabinogalactan-protein-like PF02469: Fasciclin domain IPR000782: FAS1 domain G PF02469 IPR000782	LOC_Os09g30010.1 protein|fasciclin domain containing protein. expressed cell wall.cell wall proteins.AGPs.AGP weakly similar to ( 150) AT5G55730 | Symbols: FLA1 | FLA1 (FASCICLIN-LIKE ARAB INOGALACTAN 1) | chr5:22558375-22560392 REVERSE protein|fasciclin domain containing protein. expressed
TraesCS3D03G0656700	0.184897	3.14021	3.50758	1.67162e-82	6.51323e-80	0 *** tr|A0A072UBK0|A0A072UBK0_MEDTR ABC transporter B family protein PF00664: ABC transporter transmembrane region; PF00005: ABC transporter IPR003439: ABC transporter-like; IPR003593: AAA+ ATPase domain; IPR011527: ABC transporter type 1. transmembrane domain; IPR017871: ABC transporter. conserved site; IPR027417: P-loop containing nucleoside triphosphate hydrolase GO:0005524 MF: ATP binding;GO…	LOC_Os01g52550.1 protein|ABC transporter. ATP-binding protein. putative. expressed transport.ABC transporters and multidrug resistance systems nearly identical (1168) AT3G28345 | Symbols: | ABC transporter family protein | chr3:10593921-10598775 REVERSEnearly identical (1181) MDR_ORYSA Putative multidrug resistance protein (P-glycoprotein) - Oryza sativa (Rice) MdlB ABC_MTABC3_MDL1_MDL2 SunT ABCC…
TraesCS2B03G0289300	16.5306	0.640121	-4.48993	2.21799e-82	8.58743e-80	1 *** tr|A0JBY8|A0JBY8_9ASPA NAC domain protein PF02365: No apical meristem (NAM) protein IPR003441: NAC domain GO:0003677 MF: DNA binding;GO:0006355 BP: regulation of transcription. DNA-templated G PF02365 IPR003441 GO:0003677; GO:0006355	LOC_Os07g48450.1 protein|no apical meristem protein. putative. expressed development.unspecified moderately similar to ( 247) AT1G69490 | Symbols: NAP. ANAC029. ATNAP | NAP (NAC-like. activated by AP3/PI); transcription factor | chr1:26122233-26123222 FORWARDmoderately similar to ( 212) NAC68_ORYSA NAC domain-containing protein 68 (ONAC068) - Oryza sativa (Rice)NAM protein|no apical meristem prot…
TraesCS5D03G0321400	17.0517	4.27313	-1.97161	3.68833e-82	1.41903e-79	0 *** tr|A0A1D6S537|A0A1D6S537_WHEAT Aldehyde dehydrogenase PF00171: Aldehyde dehydrogenase family IPR012394: Aldehyde dehydrogenase NAD(P)-dependent; IPR015590: Aldehyde dehydrogenase domain; IPR016161: Aldehyde/histidinol dehydrogenase; IPR016162: Aldehyde dehydrogenase N-terminal domain GO:0004030 MF: aldehyde dehydrogenase [NAD(P)+] activity;GO:0006081 BP: cellular aldehyde metabolic process;…	LOC_Os12g07810.1 protein|aldehyde dehydrogenase. putative. expressed fermentation.aldehyde dehydrogenase highly similar to ( 581) AT1G44170 | Symbols: ALDH3H1. ALDH4 | ALDH3H1 (ALDEHYDE DEHYDROGENASE 3H1); 3-chloroallyl aldehyde dehydrogenase/ aldehyde dehydrogenase (NAD) | chr1:16796564-16798574 REVERSEweakly similar to ( 146) BADH_SPIOL Betaine-aldehyde dehydrogenase. chloroplast precursor (EC …
TraesCS1A03G0187800	10.1694	0.269919	-4.795	3.87725e-82	1.48239e-79	1 --* tr|A0A061E964|A0A061E964_THECC Dentin sialophosphoprotein-related. putative isoform 1 G	LOC_Os01g17396.1 protein|expressed protein not assigned.unknown protein|expressed protein
TraesCS6B03G0278900	2.61803	17.74	2.71448	7.19484e-82	2.73373e-79	1 *** tr|A9UEC3|A9UEC3_WHEAT Aquaporin PF00230: Major intrinsic protein IPR000425: Major intrinsic protein; IPR022357: Major intrinsic protein. conserved site; IPR023271: Aquaporin-like GO:0005215 MF: transporter activity;GO:0006810 BP: transport;GO:0016020 CC: membrane G PF00230 IPR000425; IPR022357; IPR023271 GO:0005215; GO:0006810; GO:0016020	LOC_Os07g26660.1 protein|aquaporin protein. putative. expressed transport.Major Intrinsic Proteins.PIP moderately similar to ( 414) AT2G37170 | Symbols: PIP2B. PIP2;2 | PIP2B (PLASMA MEMBRANE INTRINSIC PROTEIN 2); water channel | chr2:15613624-15614791 REVERSEmoderately similar to ( 494) PIP25_ORYSA Aquaporin PIP2.5 (Plasma membrane intrinsic protein 2.5) (OsPIP2.5) - Oryza sativa (Rice) MIP MIP …
TraesCS2A03G1180200	15.4891	0.814385	-4.0916	8.57612e-82	3.23844e-79	0 *** tr|M8C376|M8C376_AEGTA Nuclease S1 PF02265: S1/P1 Nuclease IPR003154: S1/P1 nuclease; IPR008947: Phospholipase C/P1 nuclease domain GO:0003676 MF: nucleic acid binding;GO:0004519 MF: endonuclease activity;GO:0006308 BP: DNA catabolic process;GO:0016788 MF: hydrolase activity. acting on ester bonds G PF02265 IPR003154; IPR008947 GO:0003676; GO:0004519; GO:0006308; GO:0016788	LOC_Os04g55850.1 protein|nuclease PA3. putative. expressed DNA.synthesis/chromatin structure moderately similar to ( 305) AT1G68290 | Symbols: ENDO 2 | ENDO 2 (endonuclease 2); T/G mismatch-specific endonuclease/ endonuclease/ nucleic acid binding / single-stranded DNA specific endodeoxyribonuclease | chr1:25596718-25598264 FORWARDS1-P1_nuclease protein|nuclease PA3. putative. expressed
TraesCS7A03G0037600	10.459	0.403391	-4.39065	1.11976e-81	4.2024e-79	1 *** tr|C0PCQ5|C0PCQ5_MAIZE MYB-related transcription factor PF00249: Myb-like DNA-binding domain IPR001005: SANT/Myb domain; IPR006447: Myb domain. plants; IPR009057: Homeobox domain-like; IPR017930: Myb domain GO:0003677 MF: DNA binding G PF00249 IPR001005; IPR006447; IPR009057; IPR017930 GO:0003677	LOC_Os06g01670.1 protein|myb-like DNA-binding domain containing protein. expressed RNA.regulation of transcription.MYB-related transcription factor family moderately similar to ( 228) AT5G52660 | Symbols: | myb family transcription factor | chr5:21359423-21362037 REVERSE protein|myb-like DNA-binding domain containing protein. expressed
TraesCS2A03G0284800	0.15942	6.57539	4.68549	1.13533e-81	4.23484e-79	0 *** tr|M8CGF6|M8CGF6_AEGTA Protein BREAST CANCER SUSCEPTIBILITY 1-like protein PF13771: PHD-like zinc-binding domain; PF00533: BRCA1 C Terminus (BRCT) domain IPR001357: BRCT domain; IPR034732: Extended PHD (ePHD) domain G PF13771; PF00533 IPR001357; IPR034732	LOC_Os05g40810.1 protein|BRCA1 C Terminus domain containing protein. expressed RNA.regulation of transcription.putative transcription regulator weakly similar to ( 117) AT1G04020 | Symbols: ATBARD1. BARD1 | BARD1 (BREAST CANCER ASSOCIATED RING 1); DNA binding / transcription coactivator | chr1:1036610-1040045 FORWARD protein|BRCA1 C Terminus domain containing protein. expressed
TraesCS7A03G1061700	0.833017	25.415	4.7733	1.56679e-81	5.80879e-79	0 *** tr|Q10LK1|Q10LK1_ORYSJ Desiccation-related protein PCC13-62. putative. expressed PF13668: Ferritin-like domain IPR012347: Ferritin-related G PF13668 IPR012347	LOC_Os03g22470.1 protein|desiccation-related protein PCC13-62 precursor. putative. expressed stress.abiotic.drought/salt moderately similar to ( 305) AT3G62730 | Symbols: | unknown protein | chr3:23208003-23209436 REVERSE protein|desiccation-related protein PCC13-62 precursor. putative. expressed
TraesCS2B03G0332500	9.04207	56.6761	2.63469	3.47956e-81	1.28226e-78	-	-
TraesCS6A03G0655800	2.30808	16.9779	2.82618	9.21271e-81	3.37467e-78	1 *** tr|A0A0K9PNT4|A0A0K9PNT4_ZOSMR Leucine-rich repeat receptor-like protein kinase PF13855: Leucine rich repeat; PF13516: Leucine Rich repeat IPR001611: Leucine-rich repeat; IPR032675: Leucine-rich repeat domain. L domain-like GO:0005515 MF: protein binding G PF13855; PF13516 IPR001611; IPR032675 GO:0005515	LOC_Os02g43250.1 protein|receptor-like protein kinase precursor. putative. expressed signalling.receptor kinases.leucine rich repeat XI moderately similar to ( 230) AT5G66330 | Symbols: | leucine-rich repeat family protein | chr5:26500531-26501787 REVERSEvery weakly similar to (85.9) RPK1_IPONI Receptor-like protein kinase precursor (EC 2.7.11.1) - Ipomoea nil (Japanese morning glory) (Pharbitis …
TraesCS2D03G0807100	7.79912	0.132468	-5.08658	9.85552e-81	3.58864e-78	1 *** tr|A0A0K9Q199|A0A0K9Q199_ZOSMR Cysteine desulfurase PF00266: Aminotransferase class-V IPR000192: Aminotransferase class V domain; IPR015421: Pyridoxal phosphate-dependent transferase. major region. subdomain 1; IPR015422: Pyridoxal phosphate-dependent transferase. subdomain 2; IPR015424: Pyridoxal phosphate-dependent transferase GO:0003824 MF: catalytic activity G PF00266 IPR000192; IPR0154…	LOC_Os12g08850.1 protein|expressed protein not assigned.unknown csdA Aminotran_5 protein|expressed protein
TraesCS6A03G0256600	14.0315	113.597	3.0082	4.27058e-80	1.54582e-77	1 --* sp|Q67P15|NUOH1_SYMTH NADH-quinone oxidoreductase subunit H 1 G	-
TraesCS3D03G0545100	8.50559	80.4768	3.22702	6.38154e-80	2.29476e-77	1 *** tr|A0A1D5WCS2|A0A1D5WCS2_WHEAT Pectinesterase PF01095: Pectinesterase IPR000070: Pectinesterase. catalytic; IPR011050: Pectin lyase fold/virulence factor; IPR012334: Pectin lyase fold GO:0005618 CC: cell wall;GO:0030599 MF: pectinesterase activity;GO:0042545 BP: cell wall modification G PF01095 IPR000070; IPR011050; IPR012334 GO:0005618; GO:0030599; GO:0042545	LOC_Os01g44340.1 protein|pectinesterase. putative. expressed cell wall.pectin*esterases.PME moderately similar to ( 303) AT2G21610 | Symbols: PE11. ATPE11 | pectinesterase family protein | chr2:9245161-9247025 REVERSEweakly similar to ( 167) PME3_CITSI Pectinesterase-3 precursor (EC 3.1.1.11) (Pectin methylesterase 3) (PE 3) - Citrus sinensis (Sweet orange)Pectinesterase PemB PRK10531 protein|pec…
TraesCS5D03G0729600	13.3528	1.28703	-3.27784	6.41466e-80	2.29476e-77	1 *** tr|A0A118K2C5|A0A118K2C5_CYNCS Zinc finger. B-box PF00643: B-box zinc finger IPR000315: B-box-type zinc finger GO:0005622 CC: intracellular;GO:0008270 MF: zinc ion binding TE? PF00643 IPR000315 GO:0005622; GO:0008270	LOC_Os09g35880.1 protein|B-box zinc finger family protein. putative. expressed RNA.regulation of transcription.C2C2(Zn) CO-like. Constans-like zinc finger family moderately similar to ( 209) AT4G38960 | Symbols: | zinc finger (B-box type) family protein | chr4:18162300-18163045 FORWARD protein|B-box zinc finger family protein. putative. expressed
TraesCS5A03G0657700	1.10465	17.3713	3.85829	7.34292e-80	2.61156e-77	1 *** tr|B9RI71|B9RI71_RICCO Beta-glucosidase. putative PF00232: Glycosyl hydrolase family 1 IPR001360: Glycoside hydrolase family 1; IPR017853: Glycoside hydrolase superfamily; IPR033132: Glycosyl hydrolases family 1. N-terminal conserved site GO:0004553 MF: hydrolase activity. hydrolyzing O-glycosyl compounds;GO:0005975 BP: carbohydrate metabolic process G PF00232 IPR001360; IPR017853; IPR03313…	LOC_Os09g31430.1 protein|Os9bglu30 - beta-glucosidase. similar to Os4bglu12 exoglucanase. expressed misc.gluco-. galacto- and mannosidases highly similar to ( 505) AT2G44480 | Symbols: BGLU17 | BGLU17 (BETA GLUCOSIDASE 17); catalytic/ cation binding / hydrolase. hydrolyzing O-glycosyl compounds | chr2:18360476-18363001 FORWARDmoderately similar to ( 430) BGLC_MAIZE Beta-glucosidase. chloroplast p…
TraesCS7D03G1158600	21.7136	2.05117	-3.34204	9.31544e-80	3.29395e-77	1 *** tr|A0A061GQ98|A0A061GQ98_THECC Fatty acid hydroxylase superfamily PF04116: Fatty acid hydroxylase superfamily; PF12076: WAX2 C-terminal domain IPR006694: Fatty acid hydroxylase; IPR016040: NAD(P)-binding domain; IPR021940: Uncharacterised domain Wax2. C-terminal GO:0005506 MF: iron ion binding;GO:0008610 BP: lipid biosynthetic process;GO:0016491 MF: oxidoreductase activity;GO:0055114 BP: ox…	LOC_Os06g44300.1 protein|WAX2. putative. expressed secondary metabolism.wax highly similar to ( 697) AT5G57800 | Symbols: FLP1. YRE. CER3. WAX2 | CER3 (ECERIFERUM 3); binding / catalytic/ iron ion binding / oxidoreductase | chr5:23420589-23423832 FORWARD protein|WAX2. putative. expressed
TraesCS6D03G0054200	19.7414	154.126	2.95846	2.06059e-79	7.24441e-77	1 -** sp|A8MRV5|ESFLB_ARATH EMBRYO SURROUNDING FACTOR 1-like protein 11 G	-
TraesCS5A03G1128000	51.0075	2.25372	-4.44052	6.26714e-79	2.19074e-76	1 --* sp|Q5X4J8|EFTS_LEGPA Elongation factor Ts G	-
TraesCS4A03G1194600	9.46508	0.344353	-4.428	6.87823e-79	2.39069e-76	0 *** tr|C0PCQ5|C0PCQ5_MAIZE MYB-related transcription factor PF00249: Myb-like DNA-binding domain IPR001005: SANT/Myb domain; IPR006447: Myb domain. plants; IPR009057: Homeobox domain-like; IPR017930: Myb domain GO:0003677 MF: DNA binding G PF00249 IPR001005; IPR006447; IPR009057; IPR017930 GO:0003677	LOC_Os06g01670.1 protein|myb-like DNA-binding domain containing protein. expressed RNA.regulation of transcription.MYB-related transcription factor family moderately similar to ( 228) AT5G52660 | Symbols: | myb family transcription factor | chr5:21359423-21362037 REVERSE protein|myb-like DNA-binding domain containing protein. expressed
TraesCS3A03G0762900	5.42851	0.608836	-2.96337	1.04337e-78	3.606e-76	0 *** tr|M7ZF65|M7ZF65_TRIUA RNA polymerase-associated protein RTF1-like protein G	LOC_Os01g56780.1 protein|plus-3 domain containing protein. expressed RNA.regulation of transcription.C3H zinc finger family weakly similar to ( 121) AT5G43630 | Symbols: TZP | TZP; DNA binding / nucleic acid binding / zinc ion binding | chr5:17527261-17530207 FORWARD protein|plus-3 domain containing protein. expressed
TraesCS4A03G0083200	16.1075	0.602321	-4.52839	1.77052e-77	6.08472e-75	1 *** tr|W9QFV1|W9QFV1_9ROSA Serine acetyltransferase 3 PF06426: Serine acetyltransferase. N-terminal; PF00132: Bacterial transferase hexapeptide (six repeats) IPR001451: Hexapeptide repeat; IPR005881: Serine O-acetyltransferase; IPR010493: Serine acetyltransferase. N-terminal; IPR011004: Trimeric LpxA-like; IPR018357: Hexapeptide transferase. conserved site GO:0005737 CC: cytoplasm;GO:0006535 BP…	LOC_Os03g10050.1 protein|serine acetyltransferase protein. putative. expressed amino acid metabolism.synthesis.serine-glycine-cysteine group.cysteine.SAT moderately similar to ( 226) AT3G13110 | Symbols: ATSERAT2;2. SAT-1. SAT-A. SAT3. SAT-M | ATSERAT2;2 (SERINE ACETYLTRANSFERASE 2;2); serine O-acetyltransferase | chr3:4214939-4216114 REVERSE cysE CysE SATase_N protein|serine acetyltransferase pr…
TraesCS1B03G0241100	2.04767	15.9884	2.90518	1.78272e-77	6.09242e-75	1 *** tr|W5A7U9|W5A7U9_WHEAT Endoglucanase PF00759: Glycosyl hydrolase family 9 IPR001701: Glycoside hydrolase family 9; IPR008928: Six-hairpin glycosidase-like; IPR018221: Glycoside hydrolase family 9. His active site GO:0003824 MF: catalytic activity;GO:0004553 MF: hydrolase activity. hydrolyzing O-glycosyl compounds;GO:0005975 BP: carbohydrate metabolic process G PF00759 IPR001701; IPR008928; …	LOC_Os05g03840.1 protein|endoglucanase. putative. expressed misc.gluco-. galacto- and mannosidases.endoglucanase moderately similar to ( 451) AT2G44540 | Symbols: AtGH9B9 | AtGH9B9 (Arabidopsis thaliana glycosyl hydrolase 9B9); catalytic/ hydrolase. hydrolyzing O-glycosyl compounds | chr2:18386341-18388110 REVERSEhighly similar to ( 936) GUN14_ORYSA Endoglucanase 14 precursor (EC 3.2.1.4) (Endo-1…
TraesCS2D03G0725300	0.868462	7.17975	2.91012	8.16949e-77	2.7764e-74	0 *-* tr|A0A0B0Q026|A0A0B0Q026_GOSAR DIS3-like exonuclease 2 G	LOC_Os04g37750.1 protein|expressed protein not assigned.unknown protein|expressed protein
TraesCS3D03G0222000	6.58893	0.131909	-4.85014	1.37595e-76	4.65035e-74	1 *-* tr|M7ZDR3|M7ZDR3_TRIUA Regulatory protein NPR1 PF00651: BTB/POZ domain; PF11900: Domain of unknown function (DUF3420); PF12796: Ankyrin repeats (3 copies); PF12313: NPR1/NIM1 like defence protein C terminal IPR000210: BTB/POZ domain; IPR002110: Ankyrin repeat; IPR011333: SKP1/BTB/POZ domain; IPR020683: Ankyrin repeat-containing domain; IPR021094: NPR1/NIM1-like. C-terminal; IPR024228: Regul…	LOC_Os01g09800.1 protein|BTBA1 - Bric-a-Brac.Tramtrack. Broad Complex BTB domain with Ankyrin repeat region. expressed cell.organisation moderately similar to ( 428) AT1G64280 | Symbols: NPR1. SAI1. NIM1. ATNPR1 | NPR1 (NONEXPRESSER OF PR GENES 1); protein binding / transcription activator | chr1:23853329-23855407 REVERSE protein|BTBA1 - Bric-a-Brac.Tramtrack. Broad Complex BTB domain with Ankyri…
TraesCS3A03G1064300	1.62475	13.2697	2.9545	2.15739e-76	7.25133e-74	1 --* AT1G53000.2 Nucleotide-diphospho-sugar transferases superfamily protein G	-
TraesCS2A03G0131700	3.27757	36.3536	3.43201	4.26665e-76	1.42625e-73	1 *** tr|A0A0U2V4D5|A0A0U2V4D5_WHEAT Ribulose bisphosphate carboxylase small chain PF12338: Ribulose-1.5-bisphosphate carboxylase small subunit; PF00101: Ribulose bisphosphate carboxylase. small chain IPR000894: Ribulose bisphosphate carboxylase small chain. domain; IPR024680: Ribulose-1.5-bisphosphate carboxylase small subunit. N-terminal; IPR024681: Ribulose bisphosphate carboxylase. small chai…	LOC_Os12g19381.1 protein|ribulose bisphosphate carboxylase small chain. chloroplast precursor. putative. expressed PS.calvin cycle.rubisco small subunit moderately similar to ( 238) AT1G67090 | Symbols: RBCS1A | RBCS1A (RIBULOSE BISPHOSPHATE CARBOXYLASE SMALL CHAIN 1A); copper ion binding / ribulose-bisphosphate carboxylase | chr1:25048590-25049249 REVERSEmoderately similar to ( 364) RBS2_ORYSA R…
TraesCS4A03G0525200	9.79453	0.678833	-3.66725	4.85444e-76	1.61392e-73	1 *** tr|A0A1D5X7K4|A0A1D5X7K4_WHEAT Peroxidase PF00141: Peroxidase IPR000823: Plant peroxidase; IPR002016: Haem peroxidase. plant/fungal/bacterial; IPR010255: Haem peroxidase; IPR019793: Peroxidases heam-ligand binding site; IPR019794: Peroxidase. active site GO:0004601 MF: peroxidase activity;GO:0006979 BP: response to oxidative stress;GO:0020037 MF: heme binding;GO:0055114 BP: oxidation-reduct…	LOC_Os11g02130.1 protein|peroxidase precursor. putative. expressed misc.peroxidases moderately similar to ( 389) AT5G05340 | Symbols: | peroxidase. putative | chr5:1579142-1580819 REVERSEmoderately similar to ( 379) PERP7_BRARA Peroxidase P7 (EC 1.11.1.7) (TP7) - Brassica rapa (Turnip)secretory_peroxidase plant_peroxidase peroxidase ascorbate_peroxidase protein|peroxidase precursor. putative. exp…
TraesCS1D03G1042700	31.7617	0.905641	-4.98564	6.12229e-76	2.02443e-73	1 *** tr|Q9FXQ7|Q9FXQ7_MAIZE Response regulator PF00072: Response regulator receiver domain IPR001789: Signal transduction response regulator. receiver domain; IPR011006: CheY-like superfamily GO:0000160 BP: phosphorelay signal transduction system G PF00072 IPR001789; IPR011006 GO:0000160	LOC_Os04g13480.1 protein|response regulator receiver domain containing protein. expressed not assigned.unknown protein|response regulator receiver domain containing protein. expressed
TraesCS4B03G0537700	3.34741	44.7253	3.70073	7.36505e-76	2.42227e-73	1 *** tr|Q10MT7|Q10MT7_ORYSJ Gamma interferon inducible lysosomal thiol reductase family protein. expressed PF03227: Gamma interferon inducible lysosomal thiol reductase (GILT) IPR004911: Gamma interferon inducible lysosomal thiol reductase GILT G PF03227 IPR004911	LOC_Os03g18454.2 protein|gamma-interferon-inducible lysosomal thiol reductase precursor. putative. expressed not assigned.unknown moderately similar to ( 237) AT1G07080 | Symbols: | gamma interferon responsive lysosomal thiol reductase family protein / GILT family protein | chr1:2170069-2171861 FORWARD GILT protein|gamma-interferon-inducible lysosomal thiol reductase precursor. putative. expressed
TraesCS4D03G0476900	0.441819	20.4656	5.24627	1.00072e-75	3.27363e-73	1 *** tr|Q10MT7|Q10MT7_ORYSJ Gamma interferon inducible lysosomal thiol reductase family protein. expressed PF03227: Gamma interferon inducible lysosomal thiol reductase (GILT) IPR004911: Gamma interferon inducible lysosomal thiol reductase GILT G PF03227 IPR004911	LOC_Os03g18454.2 protein|gamma-interferon-inducible lysosomal thiol reductase precursor. putative. expressed not assigned.unknown moderately similar to ( 237) AT1G07080 | Symbols: | gamma interferon responsive lysosomal thiol reductase family protein / GILT family protein | chr1:2170069-2171861 FORWARD GILT protein|gamma-interferon-inducible lysosomal thiol reductase precursor. putative. expressed
TraesCS4B03G0398400	48.672	3.70246	-3.68105	1.13676e-75	3.69889e-73	1 *-* tr|A0A061E964|A0A061E964_THECC Dentin sialophosphoprotein-related. putative isoform 1 G	LOC_Os03g27019.6 protein|expressed protein not assigned.unknown protein|expressed protein
TraesCS2B03G0898900	113.849	379.14	1.73473	1.15427e-75	3.736e-73	1 *** tr|A0A0B0PDE4|A0A0B0PDE4_GOSAR MLP protein PF00407: Pathogenesis-related protein Bet v I family IPR000916: Bet v I/Major latex protein; IPR023393: START-like domain; IPR024949: Bet v I type allergen GO:0006952 BP: defense response;GO:0009607 BP: response to biotic stimulus G PF00407 IPR000916; IPR023393; IPR024949 GO:0006952; GO:0009607	LOC_Os04g39150.1 protein|pathogenesis-related Bet v I family protein. putative. expressed stress.abiotic.unspecified weakly similar to ( 125) AT1G24020 | Symbols: MLP423 | MLP423 (MLP-LIKE PROTEIN 423) | chr1:8500653-8501458 REVERSEBet_v_I protein|pathogenesis-related Bet v I family protein. putative. expressed
TraesCS5D03G0261700	4.78779	0.198025	-4.03568	1.18058e-75	3.80104e-73	1 *** AT5G18980.1 ARM repeat superfamily protein IPR011989: Armadillo-like helical; IPR016024: Armadillo-type fold GO:0005488 MF: binding G IPR011989; IPR016024 GO:0005488	LOC_Os12g34360.1 protein|expressed protein not assigned.unknown highly similar to ( 563) AT5G18980 | Symbols: | binding | chr5:6334944-6337943 REVERSE protein|expressed protein
TraesCS3A03G0265500	0.0465305	27.9698	7.58167	1.94259e-75	6.22167e-73	1 *** tr|A0A0K9PUE4|A0A0K9PUE4_ZOSMR Eukaryotic aspartyl protease family protein PF14543: Xylanase inhibitor N-terminal; PF14541: Xylanase inhibitor C-terminal IPR001461: Aspartic peptidase A1 family; IPR001969: Aspartic peptidase. active site; IPR021109: Aspartic peptidase domain; IPR032799: Xylanase inhibitor. C-terminal; IPR032861: Xylanase inhibitor. N-terminal; IPR033121: Peptidase family A1…	LOC_Os01g08330.1 protein|aspartic proteinase nepenthesin-1 precursor. putative. expressed protein.degradation.aspartate protease moderately similar to ( 215) AT1G64830 | Symbols: | aspartyl protease family protein | chr1:24091271-24092566 REVERSE Asp protein|aspartic proteinase nepenthesin-1 precursor. putative. expressed
TraesCS3B03G0972900	14.4259	0.310938	-5.14356	2.78686e-75	8.87921e-73	1 *** tr|A0A0K9P8W9|A0A0K9P8W9_ZOSMR Zinc finger protein PF13912: C2H2-type zinc finger IPR013087: Zinc finger C2H2-type GO:0003676 MF: nucleic acid binding TE? PF13912 IPR013087 GO:0003676	LOC_Os01g62190.1 protein|ZOS1-15 - C2H2 zinc finger protein. expressed RNA.regulation of transcription.C2H2 zinc finger family very weakly similar to (89.0) AT5G59820 | Symbols: RHL41. ZAT12 | RHL41 (RESPONSIVE TO HIGH LIGHT 41); nucleic acid binding / transcription factor/ zinc ion binding | chr5:24103073-24103561 FORWARD protein|ZOS1-15 - C2H2 zinc finger protein. expressed
TraesCS2B03G0947300	34.3175	4.5718	-2.88109	4.53059e-75	1.43601e-72	1 *** tr|A0A0K9P6N2|A0A0K9P6N2_ZOSMR Transporter PF00083: Sugar (and other) transporter IPR003663: Sugar/inositol transporter; IPR005828: Major facilitator. sugar transporter-like; IPR005829: Sugar transporter. conserved site; IPR020846: Major facilitator superfamily domain GO:0005215 MF: transporter activity;GO:0016020 CC: membrane;GO:0016021 CC: integral component of membrane;GO:0022857 MF: tra…	LOC_Os04g41460.1 protein|transporter family protein. putative. expressed transport.sugars highly similar to ( 554) AT2G43330 | Symbols: ATINT1. INT1 | INT1 (INOSITOL TRANSPORTER 1); carbohydrate transmembrane transporter/ myo-inositol:hydrogen symporter/ sugar:hydrogen symporter | chr2:18001135-18003854 FORWARDweakly similar to ( 139) STC_RICCO Sugar carrier protein C - Ricinus communis (Castor b…
TraesCS3A03G0710100	2.17802	21.3359	3.23418	8.79374e-75	2.77289e-72	1 *** tr|A0A1E5VTA4|A0A1E5VTA4_9POAL GDSL esterase/lipase PF00657: GDSL-like Lipase/Acylhydrolase IPR001087: GDSL lipase/esterase GO:0016788 MF: hydrolase activity. acting on ester bonds G PF00657 IPR001087 GO:0016788	LOC_Os01g52770.1 protein|GDSL-like lipase/acylhydrolase. putative. expressed misc.GDSL-motif lipase moderately similar to ( 459) AT5G45670 | Symbols: | GDSL-motif lipase/hydrolase family protein | chr5:18528600-18530164 FORWARDweakly similar to ( 150) APG_BRANA Anter-specific proline-rich protein APG (Protein CEX) (Fragment) - Brassica napus (Rape)SGNH_plant_lipase_like fatty_acyltransferase_like…
TraesCS5A03G0677100	7.38989	0.612431	-3.39412	1.37541e-74	4.31478e-72	0 *** sp|B5RBE0|MTOX_SALG2 N-methyl-L-tryptophan oxidase PF01266: FAD dependent oxidoreductase IPR006076: FAD dependent oxidoreductase; IPR023753: FAD/NAD(P)-binding domain GO:0016491 MF: oxidoreductase activity;GO:0055114 BP: oxidation-reduction process G PF01266 IPR006076; IPR023753 GO:0016491; GO:0055114	LOC_Os09g32290.2 protein|FAD dependent oxidoreductase domain containing protein. expressed amino acid metabolism.synthesis.serine-glycine-cysteine group.glycine.sarcosine oxidase moderately similar to ( 421) AT2G24580 | Symbols: | sarcosine oxidase family protein | chr2:10444928-10446178 REVERSE solA DadA protein|FAD dependent oxidoreductase domain containing protein. expressed
TraesCS6A03G0842100	21.1215	0.968934	-4.31128	2.05626e-74	6.41772e-72	0 *** tr|R9Q9C6|R9Q9C6_FRAVE Tyrosine-protein phosphatase PF03162: Tyrosine phosphatase family IPR004861: Protein-tyrosine phosphatase. SIW14-like; IPR016130: Protein-tyrosine phosphatase. active site; IPR020428: Protein-tyrosine phosphatase SIW14-like. eukaryotic; IPR029021: Protein-tyrosine phosphatase-like GO:0004725 MF: protein tyrosine phosphatase activity;GO:0016311 BP: dephosphorylation;GO…	LOC_Os06g10650.1 protein|tyrosine phosphatase family protein. putative. expressed protein.postranslational modification moderately similar to ( 278) AT1G05000 | Symbols: | tyrosine specific protein phosphatase family protein | chr1:1425660-1428393 FORWARD Y_phosphatase2 protein|tyrosine phosphatase family protein. putative. expressed
TraesCS1D03G0140600	0.394979	42.3651	6.42277	2.96139e-74	9.1958e-72	1 *** tr|D7MBL1|D7MBL1_ARALL Protease inhibitor/seed storage/lipid transfer protein family protein IPR016140: Bifunctional inhibitor/plant lipid transfer protein/seed storage helical domain G IPR016140	LOC_Os03g25350.1 protein|LTPL36 - Protease inhibitor/seed storage/LTP family protein precursor. expressed not assigned.unknown protein|LTPL36 - Protease inhibitor/seed storage/LTP family protein precursor. expressed
TraesCS6D03G0514700	3.33549	15.1275	2.14809	3.21221e-74	9.92427e-72	1 *-* AT3G16857.2 response regulator 1 PF00072: Response regulator receiver domain; PF06203: CCT motif IPR001789: Signal transduction response regulator. receiver domain; IPR010402: CCT domain; IPR011006: CheY-like superfamily GO:0000160 BP: phosphorelay signal transduction system;GO:0005515 MF: protein binding G PF00072; PF06203 IPR001789; IPR010402; IPR011006 GO:0000160; GO:0005515	LOC_Os02g40510.1 protein|response regulator receiver domain containing protein. expressed RNA.regulation of transcription.Psudo ARR transcription factor family moderately similar to ( 259) AT5G61380 | Symbols: TOC1. APRR1. PRR1 | TOC1 (TIMING OF CAB EXPRESSION 1); transcription regulator/ two-component response regulator | chr5:24675540-24678176 FORWARDhighly similar to ( 843) PRR1_ORYSA Two-comp…
TraesCS2B03G0289400	14.7451	1.51402	-3.20126	1.00179e-73	3.07952e-71	1 *** tr|A0JBY8|A0JBY8_9ASPA NAC domain protein PF02365: No apical meristem (NAM) protein IPR003441: NAC domain GO:0003677 MF: DNA binding;GO:0006355 BP: regulation of transcription. DNA-templated G PF02365 IPR003441 GO:0003677; GO:0006355	LOC_Os07g48450.1 protein|no apical meristem protein. putative. expressed development.unspecified moderately similar to ( 247) AT1G69490 | Symbols: NAP. ANAC029. ATNAP | NAP (NAC-like. activated by AP3/PI); transcription factor | chr1:26122233-26123222 FORWARDmoderately similar to ( 212) NAC68_ORYSA NAC domain-containing protein 68 (ONAC068) - Oryza sativa (Rice)NAM protein|no apical meristem prot…
TraesCS7D03G0033000	7.49126	0.350926	-4.07338	1.38359e-73	4.23191e-71	1 *** tr|C0PCQ5|C0PCQ5_MAIZE MYB-related transcription factor PF00249: Myb-like DNA-binding domain IPR001005: SANT/Myb domain; IPR006447: Myb domain. plants; IPR009057: Homeobox domain-like; IPR017930: Myb domain GO:0003677 MF: DNA binding G PF00249 IPR001005; IPR006447; IPR009057; IPR017930 GO:0003677	LOC_Os06g01670.1 protein|myb-like DNA-binding domain containing protein. expressed RNA.regulation of transcription.MYB-related transcription factor family moderately similar to ( 228) AT5G52660 | Symbols: | myb family transcription factor | chr5:21359423-21362037 REVERSE protein|myb-like DNA-binding domain containing protein. expressed
TraesCS2B03G0281600	0.575381	8.37974	3.65025	2.62261e-73	7.94222e-71	1 *** tr|M8BC71|M8BC71_AEGTA Subtilisin-like protease PF05922: Peptidase inhibitor I9; PF00082: Subtilase family IPR000209: Peptidase S8/S53 domain; IPR010259: Peptidase S8 propeptide/proteinase inhibitor I9; IPR015500: Peptidase S8. subtilisin-related; IPR023827: Peptidase S8. subtilisin. Asp-active site; IPR023828: Peptidase S8. subtilisin. Ser-active site GO:0004252 MF: serine-type endopeptida…	LOC_Os07g48650.1 protein|OsSub54 - Putative Subtilisin homologue. expressed protein.degradation.subtilases moderately similar to ( 451) AT3G14067 | Symbols: | subtilase family protein | chr3:4658421-4660754 REVERSEPeptidase_S8 protein|OsSub54 - Putative Subtilisin homologue. expressed
TraesCS5D03G0234700	18.6239	0.579246	-4.7848	2.62053e-73	7.94222e-71	1 *-* tr|C0PN75|C0PN75_MAIZE MYB transcription factor PF00249: Myb-like DNA-binding domain IPR001005: SANT/Myb domain; IPR009057: Homeobox domain-like; IPR017930: Myb domain GO:0003677 MF: DNA binding G PF00249 IPR001005; IPR009057; IPR017930 GO:0003677	LOC_Os12g37690.1 protein|MYB family transcription factor. putative. expressed RNA.regulation of transcription.MYB domain transcription factor family moderately similar to ( 219) AT1G48000 | Symbols: MYB112. AtMYB112 | MYB112 (myb domain protein 112); DNA binding / transcription factor | chr1:17704269-17706377 REVERSEweakly similar to ( 153) MYB38_MAIZE Myb-related protein Zm38 - Zea mays (Maize) …
TraesCS6A03G0956700	430.155	4.07647	-6.68676	2.68761e-73	8.09897e-71	1 --* AT5G60120.6 target of early activation tagged (EAT) 2 G	-
TraesCS7B03G0467000	0.377434	12.7758	4.75321	3.61281e-73	1.08336e-70	1 *-* tr|G7JVH8|G7JVH8_MEDTR Zinc finger protein IPR013087: Zinc finger C2H2-type GO:0003676 MF: nucleic acid binding TE? IPR013087 GO:0003676	LOC_Os08g44190.1 protein|ZOS8-13 - C2H2 zinc finger protein. expressed not assigned.unknown protein|ZOS8-13 - C2H2 zinc finger protein. expressed
TraesCS2D03G0298300	0.102328	5.73597	4.8502	1.16244e-72	3.46878e-70	0 *** tr|M8CGF6|M8CGF6_AEGTA Protein BREAST CANCER SUSCEPTIBILITY 1-like protein PF13771: PHD-like zinc-binding domain; PF00533: BRCA1 C Terminus (BRCT) domain IPR001357: BRCT domain; IPR034732: Extended PHD (ePHD) domain G PF13771; PF00533 IPR001357; IPR034732	LOC_Os05g40810.1 protein|BRCA1 C Terminus domain containing protein. expressed RNA.regulation of transcription.putative transcription regulator weakly similar to ( 117) AT1G04020 | Symbols: ATBARD1. BARD1 | BARD1 (BREAST CANCER ASSOCIATED RING 1); DNA binding / transcription coactivator | chr1:1036610-1040045 FORWARD protein|BRCA1 C Terminus domain containing protein. expressed
TraesCS3B03G0825900	16.1763	101.659	2.64432	1.2223e-72	3.62968e-70	1 *** tr|Q1EL78|Q1EL78_HORVU JEKYLL protein G	-
TraesCS2A03G1330000	12.4488	0.443566	-4.52895	1.41519e-72	4.18219e-70	1 *** tr|W5AS75|W5AS75_WHEAT WAT1-related protein PF00892: EamA-like transporter family IPR000620: EamA domain GO:0016020 CC: membrane;GO:0016021 CC: integral component of membrane G PF00892 IPR000620 GO:0016020; GO:0016021	LOC_Os04g59120.1 protein|auxin-induced protein 5NG4. putative. expressed development.unspecified moderately similar to ( 223) AT1G09380 | Symbols: | integral membrane family protein / nodulin MtN21-related | chr1:3026351-3029322 REVERSE protein|auxin-induced protein 5NG4. putative. expressed
TraesCS3B03G1190600	1.74875	36.264	4.29789	3.0552e-72	8.98536e-70	1 *** tr|A0A1D5W4C8|A0A1D5W4C8_WHEAT Carboxypeptidase PF00450: Serine carboxypeptidase IPR001563: Peptidase S10. serine carboxypeptidase; IPR018202: Serine carboxypeptidase. serine active site; IPR029058: Alpha/Beta hydrolase fold; IPR033124: Serine carboxypeptidases. histidine active site GO:0004185 MF: serine-type carboxypeptidase activity;GO:0006508 BP: proteolysis G PF00450 IPR001563; IPR0182…	LOC_Os12g15470.2 protein|OsSCP65 - Putative Serine Carboxypeptidase homologue. expressed protein.degradation.serine protease highly similar to ( 643) AT4G12910 | Symbols: scpl20 | scpl20 (serine carboxypeptidase-like 20); serine-type carboxypeptidase | chr4:7550576-7553051 REVERSEnearly identical (1010) CBP1_ORYSA Serine carboxypeptidase 1 precursor (EC 3.4.16.5) (Serine carboxypeptidase I) (Carb…
TraesCS5D03G1160100	9.88822	51.0805	2.35729	3.20079e-72	9.36852e-70	1 *** tr|A0A1E5W2K3|A0A1E5W2K3_9POAL GDSL esterase/lipase PF00657: GDSL-like Lipase/Acylhydrolase IPR001087: GDSL lipase/esterase; IPR013830: SGNH hydrolase-type esterase domain GO:0016788 MF: hydrolase activity. acting on ester bonds G PF00657 IPR001087; IPR013830 GO:0016788	LOC_Os03g62740.1 protein|GDSL-like lipase/acylhydrolase. putative. expressed misc.GDSL-motif lipase moderately similar to ( 357) AT3G48460 | Symbols: | GDSL-motif lipase/hydrolase family protein | chr3:17949496-17951082 FORWARDweakly similar to ( 140) EST_HEVBR Esterase precursor (EC 3.1.1.-) (Early nodule-specific protein homolog) (Latex allergen Hev b 13) - Hevea brasiliensis (Para rubber tree)…
TraesCS4D03G0096100	18.3078	67.0805	1.86772	6.1972e-72	1.80524e-69	1 *** tr|M8BQE7|M8BQE7_AEGTA Glutamate decarboxylase PF00282: Pyridoxal-dependent decarboxylase conserved domain IPR002129: Pyridoxal phosphate-dependent decarboxylase; IPR010107: Glutamate decarboxylase; IPR015421: Pyridoxal phosphate-dependent transferase. major region. subdomain 1; IPR015422: Pyridoxal phosphate-dependent transferase. subdomain 2; IPR015424: Pyridoxal phosphate-dependent trans…	LOC_Os03g51080.1 protein|glutamate decarboxylase. putative. expressed amino acid metabolism.synthesis.central amino acid metabolism.GABA.Glutamate decarboxylase highly similar to ( 874) AT5G17330 | Symbols: GAD. GAD1 | GAD; calmodulin binding / glutamate decarboxylase | chr5:5711141-5714839 FORWARDhighly similar to ( 859) DCE_PETHY Glutamate decarboxylase (EC 4.1.1.15) (GAD) - Petunia hybrida (Pe…
TraesCS1D03G0182500	7.89339	0.211095	-4.68338	6.66226e-72	1.93152e-69	1 *-* tr|A0A061E964|A0A061E964_THECC Dentin sialophosphoprotein-related. putative isoform 1 G	LOC_Os01g17396.1 protein|expressed protein not assigned.unknown protein|expressed protein
TraesCS2A03G1135500	410.605	2.52506	-7.28961	8.65045e-72	2.4961e-69	1 --* tr|A0A1J3I5L9|A0A1J3I5L9_NOCCA LMBR1 domain-containing protein 2-like protein A G	-
TraesCS2A03G0147100	9.65578	0.066456	-5.87304	1.16617e-71	3.3492e-69	1 *** tr|A0A199US17|A0A199US17_ANACO Acyl-[acyl-carrier-protein] desaturase PF03405: Fatty acid desaturase IPR005067: Fatty acid desaturase. type 2; IPR009078: Ferritin-like superfamily GO:0006631 BP: fatty acid metabolic process;GO:0045300 MF: acyl-[acyl-carrier-protein] desaturase activity;GO:0055114 BP: oxidation-reduction process G PF03405 IPR005067; IPR009078 GO:0006631; GO:0045300; GO:00551…	LOC_Os08g10010.1 protein|acyl-desaturase. chloroplast precursor. putative. expressed lipid metabolism.FA synthesis and FA elongation.ACP desaturase moderately similar to ( 388) AT3G02610 | Symbols: | acyl-[acyl-carrier-protein] desaturase/ oxidoreductase/ transition metal ion binding | chr3:555665-557458 FORWARDmoderately similar to ( 374) STAD_GOSHI Acyl-[acyl-carrier-protein] desaturase. chloro…
TraesCS4B03G0749700	9.48529	1.17832	-2.90658	2.67833e-71	7.65615e-69	1 *** tr|A0A0K9P2A9|A0A0K9P2A9_ZOSMR Major facilitator superfamily protein PF13347: MFS/sugar transport protein IPR020846: Major facilitator superfamily domain G PF13347 IPR020846	LOC_Os03g07170.1 protein|lactose permease-related. putative. expressed not assigned.unknown highly similar to ( 514) AT3G60070 | Symbols: | FUNCTIONS IN: molecular_function unknown; INVOLVED IN: biological_process unknown; LOCATED IN: membrane; EXPRESSED IN: 24 plant structures; EXPRESSED DURING: 15 growth stages; CONTAINS InterPro DOMAIN/s: Major facilitator superfamily. general substrate transp…
TraesCS5D03G0733200	12.5794	63.1775	2.31921	4.06367e-71	1.15622e-68	1 *** tr|A0A1E5W4E8|A0A1E5W4E8_9POAL Acidic endochitinase PF00704: Glycosyl hydrolases family 18 IPR001223: Glycoside hydrolase family 18. catalytic domain; IPR017853: Glycoside hydrolase superfamily GO:0005975 BP: carbohydrate metabolic process G PF00704 IPR001223; IPR017853 GO:0005975	LOC_Os07g43820.1 protein|glycosyl hydrolase. putative. expressed stress.biotic weakly similar to ( 165) AT5G24090 | Symbols: | acidic endochitinase (CHIB1) | chr5:8143805-8145153 REVERSEmoderately similar to ( 290) XIP1_WHEAT Xylanase inhibitor protein 1 precursor (Class III chitinase homolog) (XIP-I protein) - Triticum aestivum (Wheat) protein|glycosyl hydrolase. putative. expressed
TraesCS7B03G0908700	7.96586	78.2532	3.28009	4.47472e-71	1.26728e-68	1 --* sp|Q8NGP8|OR5M1_HUMAN Olfactory receptor 5M1 G	-
TraesCS2A03G1328700	0.535914	25.5527	5.33414	8.04129e-71	2.26686e-68	1 *** tr|A0A1D5TBK8|A0A1D5TBK8_WHEAT Cysteine proteinase inhibitor PF16845: Aspartic acid proteinase inhibitor IPR000010: Cystatin domain; IPR018073: Proteinase inhibitor I25. cystatin. conserved site GO:0004869 MF: cysteine-type endopeptidase inhibitor activity G PF16845 IPR000010; IPR018073 GO:0004869	LOC_Os03g31510.1 protein|cysteine proteinase inhibitor 8 precursor. putative. expressed protein.degradation.cysteine protease very weakly similar to (95.9) AT5G47550 | Symbols: | cysteine protease inhibitor. putative / cystatin. putative | chr5:19286596-19286964 REVERSE protein|cysteine proteinase inhibitor 8 precursor. putative. expressed
TraesCS5A03G0213500	30.5637	4.40447	-2.7671	9.28107e-71	2.60436e-68	1 *** tr|A0A060PVQ3|A0A060PVQ3_WHEAT Boron transporter PF00955: HCO3- transporter family IPR011531: Bicarbonate transporter. C-terminal GO:0006820 BP: anion transport;GO:0016021 CC: integral component of membrane G PF00955 IPR011531 GO:0006820; GO:0016021	LOC_Os12g37840.1 protein|boron transporter protein. putative. expressed transport.unspecified anions nearly identical (1075) AT3G62270 | Symbols: | anion exchange family protein | chr3:23042528-23045633 REVERSE HCO3_cotransp protein|boron transporter protein. putative. expressed
TraesCS3A03G0246200	57.0167	2.13217	-4.67739	1.44013e-70	4.02269e-68	1 *** tr|F8WL99|F8WL99_CITUN Heat shock protein PF00011: Hsp20/alpha crystallin family IPR002068: Alpha crystallin/Hsp20 domain; IPR008978: HSP20-like chaperone G PF00011 IPR002068; IPR008978	LOC_Os01g08860.1 protein|hsp20/alpha crystallin family protein. putative. expressed stress.abiotic.heat weakly similar to ( 133) AT5G12020 | Symbols: HSP17.6II | HSP17.6II (17.6 KDA CLASS II HEAT SHOCK PROTEIN) | chr5:3882409-3882876 REVERSEweakly similar to ( 170) HSP21_MAIZE 17.5 kDa class II heat shock protein - Zea mays (Maize) HSP20 alpha-crystallin-Hsps IbpA protein|hsp20/alpha crystallin f…
TraesCS5B03G0803500	0.13183	6.95653	4.92782	1.54564e-70	4.2978e-68	1 *** tr|B9RYU2|B9RYU2_RICCO Cytochrome P450. putative PF00067: Cytochrome P450 IPR001128: Cytochrome P450; IPR002401: Cytochrome P450. E-class. group I; IPR017972: Cytochrome P450. conserved site GO:0005506 MF: iron ion binding;GO:0016705 MF: oxidoreductase activity. acting on paired donors. with incorporation or reduction of molecular oxygen;GO:0020037 MF: heme binding;GO:0055114 BP: oxidation-…	LOC_Os09g35940.1 protein|cytochrome P450. putative. expressed misc.cytochrome P450 highly similar to ( 536) AT3G61880 | Symbols: CYP78A9 | CYP78A9 (CYTOCHROME P450 78A9); monooxygenase/ oxygen binding | chr3:22906114-22907890 REVERSEhighly similar to ( 512) C78A3_SOYBN Cytochrome P450 78A3 (EC 1.14.-.-) - Glycine max (Soybean) p450 CypX protein|cytochrome P450. putative. expressed
TraesCS3D03G0295700	1.04329	21.6986	4.25297	1.63675e-70	4.51013e-68	1 *-* tr|A0A072VAV5|A0A072VAV5_MEDTR Early nodulin-like protein PF02298: Plastocyanin-like domain IPR003245: Phytocyanin domain; IPR008972: Cupredoxin GO:0009055 MF: electron carrier activity G PF02298 IPR003245; IPR008972 GO:0009055	LOC_Os01g10480.1 protein|plastocyanin-like domain containing protein. putative. expressed misc.plastocyanin-like weakly similar to ( 119) AT5G53870 | Symbols: | plastocyanin-like domain-containing protein | chr5:21870033-21871228 REVERSE Cu_bind_like protein|plastocyanin-like domain containing protein. putative. expressed
TraesCS3D03G0652900	1.08803	12.8446	3.4457	1.63037e-70	4.51013e-68	1 *** tr|A0A1E5VTA4|A0A1E5VTA4_9POAL GDSL esterase/lipase PF00657: GDSL-like Lipase/Acylhydrolase IPR001087: GDSL lipase/esterase GO:0016788 MF: hydrolase activity. acting on ester bonds G PF00657 IPR001087 GO:0016788	LOC_Os01g52770.1 protein|GDSL-like lipase/acylhydrolase. putative. expressed misc.GDSL-motif lipase moderately similar to ( 459) AT5G45670 | Symbols: | GDSL-motif lipase/hydrolase family protein | chr5:18528600-18530164 FORWARDweakly similar to ( 150) APG_BRANA Anter-specific proline-rich protein APG (Protein CEX) (Fragment) - Brassica napus (Rape)SGNH_plant_lipase_like fatty_acyltransferase_like…
TraesCS5A03G0657300	0.291744	8.23631	4.41142	2.18997e-70	6.0075e-68	1 *** AT3G20810.1 2-oxoglutarate (2OG) and Fe(II)-dependent oxygenase superfamily protein PF13621: Cupin-like domain IPR003347: JmjC domain G PF13621 IPR003347	LOC_Os09g31380.1 protein|jmjC domain-containing protein 5. putative. expressed RNA.regulation of transcription.JUMONJI family moderately similar to ( 377) AT3G20810 | Symbols: | transcription factor jumonji (jmjC) domain-containing protein | chr3:7275814-7278182 FORWARD protein|jmjC domain-containing protein 5. putative. expressed
TraesCS1B03G0983500	2.88374	35.2533	3.56665	2.41624e-70	6.59859e-68	1 --* tr|F4I2G3|F4I2G3_ARATH DTW domain-containing protein G	-
TraesCS5B03G1161900	0.0634673	22.236	7.09423	2.72562e-70	7.41043e-68	1 *** tr|A0A1D5Z8L9|A0A1D5Z8L9_WHEAT Alpha-amylase PF00128: Alpha amylase. catalytic domain; PF07821: Alpha-amylase C-terminal beta-sheet domain IPR006046: Alpha amylase; IPR006047: Glycosyl hydrolase. family 13. catalytic domain; IPR012850: Alpha-amylase. C-terminal beta-sheet; IPR013775: Alpha-amylase. plant; IPR017853: Glycoside hydrolase superfamily GO:0003824 MF: catalytic activity;GO:000455…	LOC_Os08g36900.1 protein|alpha-amylase precursor. putative. expressed major CHO metabolism.degradation.starch.starch cleavage highly similar to ( 508) AT4G25000 | Symbols: ATAMY1. AMY1 | AMY1 (ALPHA-AMYLASE-LIKE); alpha-amylase | chr4:12852109-12853825 REVERSEhighly similar to ( 924) AMY3E_ORYSA Alpha-amylase isozyme 3E precursor (EC 3.2.1.1) (1.4-alpha-D-glucan glucanohydrolase) - Oryza sativa (…
TraesCS3B03G0228200	2.73641	25.6631	3.18317	5.80759e-70	1.57198e-67	1 *** tr|A0A061DTZ5|A0A061DTZ5_THECC Cytochrome P450 family protein PF00067: Cytochrome P450 IPR001128: Cytochrome P450; IPR002401: Cytochrome P450. E-class. group I GO:0005506 MF: iron ion binding;GO:0016705 MF: oxidoreductase activity. acting on paired donors. with incorporation or reduction of molecular oxygen;GO:0020037 MF: heme binding;GO:0055114 BP: oxidation-reduction process G PF00067 IPR…	LOC_Os04g48460.1 protein|cytochrome P450. putative. expressed misc.cytochrome P450 highly similar to ( 521) AT2G45510 | Symbols: CYP704A2 | CYP704A2; electron carrier/ heme binding / iron ion binding / monooxygenase/ oxygen binding | chr2:18753085-18754944 FORWARDweakly similar to ( 118) C97B2_SOYBN Cytochrome P450 97B2 (EC 1.14.-.-) - Glycine max (Soybean) p450 CypX protein|cytochrome P450. puta…
TraesCS3B03G0875100	8.36087	1.17783	-2.72711	5.9996e-70	1.6168e-67	0 *** tr|M7ZF65|M7ZF65_TRIUA RNA polymerase-associated protein RTF1-like protein PF03126: Plus-3 domain IPR004343: Plus-3 domain GO:0003677 MF: DNA binding G PF03126 IPR004343 GO:0003677	LOC_Os01g56780.1 protein|plus-3 domain containing protein. expressed RNA.regulation of transcription.C3H zinc finger family weakly similar to ( 121) AT5G43630 | Symbols: TZP | TZP; DNA binding / nucleic acid binding / zinc ion binding | chr5:17527261-17530207 FORWARD protein|plus-3 domain containing protein. expressed
TraesCS1B03G0584400	9.40299	55.4277	2.54675	6.85056e-70	1.83802e-67	1 *** AT4G24130.1 DUF538 family protein (Protein of unknown function. DUF538) PF04398: Protein of unknown function. DUF538 IPR007493: Protein of unknown function DUF538 U PF04398 IPR007493	LOC_Os10g37400.1 protein|DUF538 domain containing protein. putative. expressed not assigned.unknown weakly similar to ( 115) AT4G24130 | Symbols: | unknown protein | chr4:12527861-12528423 FORWARDDUF538 protein|DUF538 domain containing protein. putative. expressed
TraesCS7D03G0571000	80.9601	16.7206	-2.26876	9.40142e-70	2.51141e-67	1 *** tr|A0A1E5VI91|A0A1E5VI91_9POAL Cytochrome b561 and DOMON domain-containing protein PF04526: Protein of unknown function (DUF568); PF03188: Eukaryotic cytochrome b561 IPR005018: DOMON domain; IPR006593: Cytochrome b561/ferric reductase transmembrane; IPR017214: Cytochrome b561 and DOMON domain-containing protein G PF04526; PF03188 IPR005018; IPR006593; IPR017214	LOC_Os08g41280.1 protein|membrane protein. putative. expressed hormone metabolism.auxin.induced-regulated-responsive-activated moderately similar to ( 328) AT3G25290 | Symbols: | auxin-responsive family protein | chr3:9208955-9210353 FORWARD B561 DUF568 protein|membrane protein. putative. expressed
TraesCS5B03G1162600	0.0979804	16.7998	6.41551	1.68209e-69	4.47384e-67	1 *** tr|A0A1D5ZAY6|A0A1D5ZAY6_WHEAT Alpha-amylase PF00128: Alpha amylase. catalytic domain; PF07821: Alpha-amylase C-terminal beta-sheet domain IPR006046: Alpha amylase; IPR006047: Glycosyl hydrolase. family 13. catalytic domain; IPR012850: Alpha-amylase. C-terminal beta-sheet; IPR013775: Alpha-amylase. plant; IPR017853: Glycoside hydrolase superfamily GO:0003824 MF: catalytic activity;GO:000455…	LOC_Os08g36900.1 protein|alpha-amylase precursor. putative. expressed major CHO metabolism.degradation.starch.starch cleavage highly similar to ( 508) AT4G25000 | Symbols: ATAMY1. AMY1 | AMY1 (ALPHA-AMYLASE-LIKE); alpha-amylase | chr4:12852109-12853825 REVERSEhighly similar to ( 924) AMY3E_ORYSA Alpha-amylase isozyme 3E precursor (EC 3.2.1.1) (1.4-alpha-D-glucan glucanohydrolase) - Oryza sativa (…
TraesCSU03G0109500	0.737801	29.2143	5.12885	1.99598e-69	5.28572e-67	1 --* sp|Q96PZ7|CSMD1_HUMAN CUB and sushi domain-containing protein 1 G	-
TraesCS4B03G0775900	14.2081	0.159874	-5.78288	2.84332e-69	7.49717e-67	0 *** tr|G7IGE6|G7IGE6_MEDTR LURP-one-like protein PF04525: LURP-one-related IPR007612: LURP1-related protein domain; IPR025659: Tubby C-terminal-like domain G PF04525 IPR007612; IPR025659	LOC_Os03g08200.1 protein|DUF567 domain containing protein. putative. expressed not assigned.unknown weakly similar to ( 191) AT2G05910 | Symbols: | unknown protein | chr2:2258512-2259376 REVERSEDUF567 protein|DUF567 domain containing protein. putative. expressed
TraesCS2B03G0179600	2.08444	17.0682	2.9744	9.24132e-69	2.42626e-66	1 *** tr|W5BMD1|W5BMD1_WHEAT Ribulose bisphosphate carboxylase small chain PF12338: Ribulose-1.5-bisphosphate carboxylase small subunit; PF00101: Ribulose bisphosphate carboxylase. small chain IPR000894: Ribulose bisphosphate carboxylase small chain. domain; IPR024680: Ribulose-1.5-bisphosphate carboxylase small subunit. N-terminal; IPR024681: Ribulose bisphosphate carboxylase. small chain G PF12…	LOC_Os12g17600.1 protein|ribulose bisphosphate carboxylase small chain. chloroplast precursor. putative. expressed PS.calvin cycle.rubisco small subunit moderately similar to ( 218) AT1G67090 | Symbols: RBCS1A | RBCS1A (RIBULOSE BISPHOSPHATE CARBOXYLASE SMALL CHAIN 1A); copper ion binding / ribulose-bisphosphate carboxylase | chr1:25048590-25049249 REVERSEmoderately similar to ( 325) RBS1_ORYSA R…
TraesCS1B03G0798600	24.5438	179.257	2.86354	1.2123e-68	3.16922e-66	1 *** tr|A0A1D5SH09|A0A1D5SH09_WHEAT rRNA N-glycosidase PF00161: Ribosome inactivating protein IPR001574: Ribosome-inactivating protein; IPR016138: Ribosome-inactivating protein. subdomain 1 GO:0017148 BP: negative regulation of translation;GO:0030598 MF: rRNA N-glycosylase activity G PF00161 IPR001574; IPR016138 GO:0017148; GO:0030598	LOC_Os02g05590.1 protein|ribosome inactivating protein. putative. expressed not assigned.unknown RIP protein|ribosome inactivating protein. putative. expressed
TraesCS4D03G0668800	12.3368	1.81163	-2.70175	1.22552e-68	3.19015e-66	1 *** tr|A0A0K9P2A9|A0A0K9P2A9_ZOSMR Major facilitator superfamily protein PF13347: MFS/sugar transport protein IPR020846: Major facilitator superfamily domain G PF13347 IPR020846	LOC_Os03g07170.1 protein|lactose permease-related. putative. expressed not assigned.unknown highly similar to ( 514) AT3G60070 | Symbols: | FUNCTIONS IN: molecular_function unknown; INVOLVED IN: biological_process unknown; LOCATED IN: membrane; EXPRESSED IN: 24 plant structures; EXPRESSED DURING: 15 growth stages; CONTAINS InterPro DOMAIN/s: Major facilitator superfamily. general substrate transp…
TraesCS2B03G0888200	19.7662	57.7602	1.54226	1.69084e-68	4.38277e-66	0 *** tr|A0A1D5U2W0|A0A1D5U2W0_WHEAT Aldose 1-epimerase PF01263: Aldose 1-epimerase IPR008183: Aldose 1-/Glucose-6-phosphate 1-epimerase; IPR011013: Galactose mutarotase-like domain; IPR014718: Glycoside hydrolase-type carbohydrate-binding; IPR015443: Aldose 1-epimerase GO:0003824 MF: catalytic activity;GO:0005975 BP: carbohydrate metabolic process;GO:0016853 MF: isomerase activity;GO:0019318 BP:…	LOC_Os04g38540.1 protein|aldose 1-epimerase. putative. expressed minor CHO metabolism.others moderately similar to ( 317) AT5G15140 | Symbols: | aldose 1-epimerase family protein | chr5:4908686-4910670 FORWARD galM Aldose_epim GalM protein|aldose 1-epimerase. putative. expressed
TraesCS7A03G1065700	2.12895	62.2518	4.806	1.71532e-68	4.42748e-66	1 --* sp|O60307|MAST3_HUMAN Microtubule-associated serine/threonine-protein kinase 3 G	-
TraesCS6A03G0779600	4.38965	53.5544	3.57902	1.82287e-68	4.68531e-66	1 *** tr|A0A096UTL6|A0A096UTL6_WHEAT Caleosin PF05042: Caleosin related protein IPR002048: EF-hand domain; IPR007736: Caleosin-related; IPR011992: EF-hand domain pair GO:0005509 MF: calcium ion binding G PF05042 IPR002048; IPR007736; IPR011992 GO:0005509	LOC_Os02g50140.1 protein|caleosin related protein. putative. expressed development.unspecified weakly similar to ( 177) AT1G70670 | Symbols: | caleosin-related family protein | chr1:26644830-26645970 FORWARDCaleosin protein|caleosin related protein. putative. expressed
TraesCS2B03G0144600	1.36233	26.2818	4.1732	3.06474e-68	7.84433e-66	1 *** tr|A0A061G791|A0A061G791_THECC FAD-binding Berberine family protein. putative PF01565: FAD binding domain; PF08031: Berberine and berberine like IPR006094: FAD linked oxidase. N-terminal; IPR012951: Berberine/berberine-like; IPR016166: FAD-binding. type 2; IPR016167: FAD-binding. type 2. subdomain 1; IPR016169: CO dehydrogenase flavoprotein-like. FAD-binding. subdomain 2 GO:0003824 MF: cata…	LOC_Os06g35650.1 protein|reticuline oxidase-like protein precursor. putative. expressed misc.nitrilases. *nitrile lyases. berberine bridge enzymes. reticuline oxidases. troponine reductases moderately similar to ( 426) AT4G20860 | Symbols: | FAD-binding domain-containing protein | chr4:11172726-11174318 FORWARDFAD_binding_4 GlcD protein|reticuline oxidase-like protein precursor. putative. express…
TraesCS4B03G0863800	6.31256	29.7596	2.21922	3.17518e-68	8.09314e-66	1 *** AT1G10750.1 carboxyl-terminal peptidase. putative (DUF239) PF03080: Domain of unknown function (DUF239) IPR004314: Neprosin G PF03080 IPR004314	ChrUn.fgenesh.mRNA.62 protein|expressed protein MapMan_Unanotated
TraesCS2A03G0360700	5.91588	0.3747	-3.66369	3.49138e-68	8.86216e-66	1 *** tr|A0A1D5TMY1|A0A1D5TMY1_WHEAT Pectinesterase PF01095: Pectinesterase IPR000070: Pectinesterase. catalytic; IPR011050: Pectin lyase fold/virulence factor; IPR012334: Pectin lyase fold; IPR033131: Pectinesterase. Asp active site GO:0005618 CC: cell wall;GO:0030599 MF: pectinesterase activity;GO:0042545 BP: cell wall modification G PF01095 IPR000070; IPR011050; IPR012334; IPR033131 GO:0005618…	LOC_Os07g41650.1 protein|pectinesterase. putative. expressed cell wall.pectin*esterases.PME moderately similar to ( 358) AT5G55590 | Symbols: QRT1 | QRT1 (QUARTET 1); pectinesterase | chr5:22519911-22521699 FORWARDweakly similar to ( 176) PME3_CITSI Pectinesterase-3 precursor (EC 3.1.1.11) (Pectin methylesterase 3) (PE 3) - Citrus sinensis (Sweet orange)Pectinesterase PemB PRK10531 protein|pectin…
TraesCS2D03G0974800	4.9891	0.460421	-3.18283	5.15509e-68	1.30311e-65	1 *-* AT5G10650.2 RING/U-box superfamily protein PF13639: Ring finger domain IPR001841: Zinc finger. RING-type; IPR013083: Zinc finger. RING/FYVE/PHD-type GO:0005515 MF: protein binding;GO:0008270 MF: zinc ion binding G PF13639 IPR001841; IPR013083 GO:0005515; GO:0008270	LOC_Os04g51400.1 protein|zinc finger. C3HC4 type domain containing protein. expressed protein.degradation.ubiquitin.E3.RING weakly similar to ( 136) AT5G10650 | Symbols: | zinc finger (C3HC4-type RING finger) family protein | chr5:3365237-3367263 REVERSE protein|zinc finger. C3HC4 type domain containing protein. expressed
TraesCS6B03G0823700	0.818249	10.2974	3.50119	5.87803e-68	1.47974e-65	1 *** tr|A0A0K9PNT4|A0A0K9PNT4_ZOSMR Leucine-rich repeat receptor-like protein kinase PF13855: Leucine rich repeat; PF13516: Leucine Rich repeat IPR001611: Leucine-rich repeat; IPR032675: Leucine-rich repeat domain. L domain-like GO:0005515 MF: protein binding G PF13855; PF13516 IPR001611; IPR032675 GO:0005515	LOC_Os02g43250.1 protein|receptor-like protein kinase precursor. putative. expressed signalling.receptor kinases.leucine rich repeat XI moderately similar to ( 230) AT5G66330 | Symbols: | leucine-rich repeat family protein | chr5:26500531-26501787 REVERSEvery weakly similar to (85.9) RPK1_IPONI Receptor-like protein kinase precursor (EC 2.7.11.1) - Ipomoea nil (Japanese morning glory) (Pharbitis …
TraesCS3B03G0816100	0.0689281	2.30619	3.83227	6.02906e-68	1.51154e-65	-	-
TraesCS4D03G0589400	1.09501	13.8709	3.54733	7.21447e-68	1.80135e-65	1 *** tr|K9ZRP1|K9ZRP1_WHEAT Protein DETOXIFICATION PF01554: MatE IPR002528: Multi antimicrobial extrusion protein GO:0006855 BP: drug transmembrane transport;GO:0015238 MF: drug transmembrane transporter activity;GO:0015297 MF: antiporter activity;GO:0016020 CC: membrane;GO:0055085 BP: transmembrane transport G PF01554 IPR002528 GO:0006855; GO:0015238; GO:0015297; GO:0016020; GO:0055085	LOC_Os03g11734.2 protein|MATE efflux protein. putative. expressed transport.misc moderately similar to ( 485) AT1G51340 | Symbols: | MATE efflux family protein | chr1:19032034-19034681 FORWARD NorM PRK10367 protein|MATE efflux protein. putative. expressed
TraesCS6A03G0955700	30.904	0.189322	-6.74363	1.48127e-67	3.68347e-65	1 --* AT5G24900.1 cytochrome P450. family 714. subfamily A. polypeptide 2 G	-
TraesCS6D03G0198800	11.0231	98.8409	3.15301	3.99059e-67	9.88325e-65	1 *** tr|B6TZH9|B6TZH9_MAIZE Proline-rich protein PF01190: Pollen proteins Ole e I like G PF01190	LOC_Os10g05750.1 protein|POEI3 - Pollen Ole e I allergen and extensin family protein precursor. expressed not assigned.unknown DUF1210 protein|POEI3 - Pollen Ole e I allergen and extensin family protein precursor. expressed
TraesCS7D03G1043800	37.6426	6.39739	-2.53826	4.69637e-67	1.15843e-64	1 *** tr|B6THJ5|B6THJ5_MAIZE Phosphosulfolactate synthase-related protein PF02679: (2R)-phospho-3-sulfolactate synthase (ComA) IPR003830: (2R)-phospho-3-sulpholactate synthase. ComA; IPR013785: Aldolase-type TIM barrel GO:0003824 MF: catalytic activity G PF02679 IPR003830; IPR013785 GO:0003824	LOC_Os06g46900.1 protein|phosphosulfolactate synthase-related protein. putative. expressed stress.abiotic.heat moderately similar to ( 347) AT4G21320 | Symbols: HSA32 | HSA32 (HEAT-STRESS-ASSOCIATED 32); catalytic | chr4:11340492-11341732 FORWARDComA COG1809 protein|phosphosulfolactate synthase-related protein. putative. expressed
TraesCS4B03G0664600	1.06918	8.25871	2.83778	5.67334e-67	1.3938e-64	1 *** tr|W5E135|W5E135_WHEAT Protein DETOXIFICATION PF01554: MatE IPR002528: Multi antimicrobial extrusion protein GO:0006855 BP: drug transmembrane transport;GO:0015238 MF: drug transmembrane transporter activity;GO:0015297 MF: antiporter activity;GO:0016020 CC: membrane;GO:0055085 BP: transmembrane transport G PF01554 IPR002528 GO:0006855; GO:0015238; GO:0015297; GO:0016020; GO:0055085	LOC_Os03g11734.2 protein|MATE efflux protein. putative. expressed transport.misc moderately similar to ( 485) AT1G51340 | Symbols: | MATE efflux family protein | chr1:19032034-19034681 FORWARD NorM PRK10367 protein|MATE efflux protein. putative. expressed
TraesCS5D03G0561100	2.65605	15.0175	2.45555	6.11963e-67	1.49742e-64	1 *** tr|A0A1D5ZKV8|A0A1D5ZKV8_WHEAT Hexosyltransferase PF13334: Domain of unknown function (DUF4094); PF01762: Galactosyltransferase IPR002659: Glycosyl transferase. family 31; IPR025298: Domain of unknown function DUF4094 GO:0006486 BP: protein glycosylation;GO:0008378 MF: galactosyltransferase activity;GO:0016020 CC: membrane G PF13334; PF01762 IPR002659; IPR025298 GO:0006486; GO:0008378; GO:0…	LOC_Os09g27950.1 protein|galactosyltransferase. putative. expressed protein.glycosylation highly similar to ( 510) AT1G77810 | Symbols: | galactosyltransferase family protein | chr1:29260899-29263001 REVERSE Galactosyl_T protein|galactosyltransferase. putative. expressed
TraesCS6A03G0119900	42.6119	338.577	2.9872	8.89951e-67	2.16896e-64	1 --* sp|Q9Z2D5|NPY2R_CAVPO Neuropeptide Y receptor type 2 G	-
TraesCS7B03G0907300	0.549476	17.8209	4.78622	9.02124e-67	2.18991e-64	1 *** tr|B9N5R6|B9N5R6_POPTR Germin-like protein 1 PF00190: Cupin IPR001929: Germin; IPR006045: Cupin 1; IPR011051: RmlC-like cupin domain; IPR014710: RmlC-like jelly roll fold GO:0030145 MF: manganese ion binding;GO:0045735 MF: nutrient reservoir activity G PF00190 IPR001929; IPR006045; IPR011051; IPR014710 GO:0030145; GO:0045735	LOC_Os05g10830.1 protein|proteophosphoglycan ppg4. putative. expressed stress.abiotic.unspecified weakly similar to ( 142) AT5G38960 | Symbols: | germin-like protein. putative | chr5:15592992-15593783 FORWARDweakly similar to ( 133) GLP1_MESCR Germin-like protein precursor - Mesembryanthemum crystallinum (Common ice plant)Cupin_1 protein|proteophosphoglycan ppg4. putative. expressed
TraesCS2D03G0161500	28.3225	4.12059	-2.75151	9.70084e-67	2.34557e-64	1 *** tr|A0A1D5UYD4|A0A1D5UYD4_WHEAT Peroxidase PF00141: Peroxidase IPR000823: Plant peroxidase; IPR002016: Haem peroxidase. plant/fungal/bacterial; IPR010255: Haem peroxidase; IPR019794: Peroxidase. active site GO:0004601 MF: peroxidase activity;GO:0006979 BP: response to oxidative stress;GO:0020037 MF: heme binding;GO:0055114 BP: oxidation-reduction process G PF00141 IPR000823; IPR002016; IPR01…	LOC_Os07g49360.1 protein|peroxidase precursor. putative. expressed misc.peroxidases moderately similar to ( 375) AT2G37130 | Symbols: | peroxidase 21 (PER21) (P21) (PRXR5) | chr2:15598225-15599734 REVERSEweakly similar to ( 184) PERP7_BRARA Peroxidase P7 (EC 1.11.1.7) (TP7) - Brassica rapa (Turnip)secretory_peroxidase plant_peroxidase peroxidase protein|peroxidase precursor. putative. expressed
TraesCS7D03G0375600	14.606	3.86553	-1.89082	2.00782e-66	4.83561e-64	1 *** tr|A0A0U5BM22|A0A0U5BM22_RORAQ Receptor protein kinase PF08263: Leucine rich repeat N-terminal domain; PF13516: Leucine Rich repeat; PF13855: Leucine rich repeat; PF00069: Protein kinase domain IPR000719: Protein kinase domain; IPR001611: Leucine-rich repeat; IPR003591: Leucine-rich repeat. typical subtype; IPR008271: Serine/threonine-protein kinase. active site; IPR011009: Protein kinase-l…	LOC_Os06g10230.1 protein|receptor-like protein kinase 5 precursor. putative. expressed signalling.receptor kinases.misc nearly identical (1300) AT2G26330 | Symbols: ER. QRP1 | ER (ERECTA); transmembrane receptor protein kinase | chr2:11208367-11213895 REVERSEmoderately similar to ( 266) RPK1_IPONI Receptor-like protein kinase precursor (EC 2.7.11.1) - Ipomoea nil (Japanese morning glory) (Pharbit…
TraesCS7A03G1079300	1.35091	38.2236	4.7232	2.92563e-66	7.01841e-64	1 -** tr|D7MG63|D7MG63_ARALL Low-molecular-weight cysteine-rich 38 G	-
TraesCS2D03G0599400	3.27219	20.6917	2.62425	3.07137e-66	7.33926e-64	0 *** tr|A0A1D1YSN1|A0A1D1YSN1_9ARAE Nitrate transporter 1.2 PF00854: POT family IPR000109: Proton-dependent oligopeptide transporter family; IPR020846: Major facilitator superfamily domain GO:0005215 MF: transporter activity;GO:0006810 BP: transport;GO:0016020 CC: membrane G PF00854 IPR000109; IPR020846 GO:0005215; GO:0006810; GO:0016020	LOC_Os11g18044.1 protein|peptide transporter PTR2. putative. expressed transport.peptides and oligopeptides moderately similar to ( 304) AT1G27040 | Symbols: | nitrate transporter. putative | chr1:9386893-9390018 REVERSE PTR2 protein|peptide transporter PTR2. putative. expressed
TraesCS7B03G0980500	28.6626	5.71493	-2.30636	4.43352e-66	1.0553e-63	1 *** tr|W0C8Y8|W0C8Y8_9FABA NAC domain-containing protein PF02365: No apical meristem (NAM) protein IPR003441: NAC domain GO:0003677 MF: DNA binding;GO:0006355 BP: regulation of transcription. DNA-templated G PF02365 IPR003441 GO:0003677; GO:0006355	LOC_Os06g46270.1 protein|no apical meristem protein. putative. expressed development.unspecified moderately similar to ( 266) AT1G56010 | Symbols: NAC1. ANAC022 | NAC1; transcription factor | chr1:20946852-20949144 REVERSEweakly similar to ( 179) NAC77_ORYSA NAC domain-containing protein 77 (ONAC077) (ONAC300) - Oryza sativa (Rice)NAM protein|no apical meristem protein. putative. expressed
TraesCS1B03G0584600	66.918	15.3975	-2.11251	5.60496e-66	1.32896e-63	1 *** tr|A0A1D1YNA5|A0A1D1YNA5_9ARAE Cystathionine gamma-lyase PF01053: Cys/Met metabolism PLP-dependent enzyme IPR000277: Cys/Met metabolism. pyridoxal phosphate-dependent enzyme; IPR015421: Pyridoxal phosphate-dependent transferase. major region. subdomain 1; IPR015422: Pyridoxal phosphate-dependent transferase. subdomain 2; IPR015424: Pyridoxal phosphate-dependent transferase GO:0003824 MF: ca…	LOC_Os10g37340.1 protein|cystathionine gamma-synthase. putative. expressed amino acid metabolism.degradation.aspartate family.methionine.methionine gamma-lyase moderately similar to ( 490) AT1G64660 | Symbols: ATMGL | ATMGL (ARABIDOPSIS THALIANA METHIONINE GAMMA-LYASE); catalytic/ methionine gamma-lyase | chr1:24028977-24030537 FORWARD MetC Cys_Met_Meta_PP MET17 PRK08133 PRK08249 PRK06234 PRK0767…
TraesCS5B03G0476600	5.76173	21.3493	1.87154	6.55047e-66	1.54715e-63	1 *** tr|B6T417|B6T417_MAIZE IAA-amino acid hydrolase ILR1 PF01546: Peptidase family M20/M25/M40; PF07687: Peptidase dimerisation domain IPR002933: Peptidase M20; IPR011650: Peptidase M20. dimerisation domain; IPR017439: Amidohydrolase GO:0008152 BP: metabolic process;GO:0016787 MF: hydrolase activity G PF01546; PF07687 IPR002933; IPR011650; IPR017439 GO:0008152; GO:0016787	LOC_Os07g14590.1 protein|hydrolase. putative. expressed hormone metabolism.auxin.synthesis-degradation moderately similar to ( 419) AT3G02875 | Symbols: ILR1 | ILR1 (IAA-LEUCINE RESISTANT 1); IAA-Leu conjugate hydrolase/ IAA-Phe conjugate hydrolase/ metallopeptidase | chr3:631993-633859 FORWARDAbgB Peptidase_M20 ArgE PRK08588 protein|hydrolase. putative. expressed
TraesCS2B03G0958900	1110.67	416.451	-1.41499	6.78787e-66	1.59705e-63	1 *** tr|W5BFX0|W5BFX0_WHEAT S-adenosylmethionine decarboxylase proenzyme PF01536: Adenosylmethionine decarboxylase IPR001985: S-adenosylmethionine decarboxylase; IPR016067: S-adenosylmethionine decarboxylase. core; IPR018166: S-adenosylmethionine decarboxylase. conserved site GO:0004014 MF: adenosylmethionine decarboxylase activity;GO:0006597 BP: spermine biosynthetic process;GO:0008295 BP: sper…	LOC_Os04g42090.2 protein|CPuORF7 - conserved peptide uORF-containing transcript. expressed polyamine metabolism.synthesis.SAM decarboxylase moderately similar to ( 370) AT3G25570 | Symbols: | adenosylmethionine decarboxylase family protein | chr3:9287413-9288462 REVERSEhighly similar to ( 819) DCAM_ORYSA S-adenosylmethionine decarboxylase proenzyme (EC 4.1.1.50) (AdoMetDC) (SamDC) [Contains: S-ad…
TraesCS3A03G0230900	10.4078	0.66097	-3.78748	6.90973e-66	1.6195e-63	1 *-* tr|M7ZDR3|M7ZDR3_TRIUA Regulatory protein NPR1 PF00651: BTB/POZ domain; PF11900: Domain of unknown function (DUF3420); PF12796: Ankyrin repeats (3 copies); PF12313: NPR1/NIM1 like defence protein C terminal IPR000210: BTB/POZ domain; IPR002110: Ankyrin repeat; IPR011333: SKP1/BTB/POZ domain; IPR020683: Ankyrin repeat-containing domain; IPR021094: NPR1/NIM1-like. C-terminal; IPR024228: Regul…	LOC_Os01g09800.1 protein|BTBA1 - Bric-a-Brac.Tramtrack. Broad Complex BTB domain with Ankyrin repeat region. expressed cell.organisation moderately similar to ( 428) AT1G64280 | Symbols: NPR1. SAI1. NIM1. ATNPR1 | NPR1 (NONEXPRESSER OF PR GENES 1); protein binding / transcription activator | chr1:23853329-23855407 REVERSE protein|BTBA1 - Bric-a-Brac.Tramtrack. Broad Complex BTB domain with Ankyri…
TraesCS2D03G0672200	9.27511	1.04749	-3.03035	7.13472e-66	1.66585e-63	1 --* sp|A4IIM3|SIN1_XENTR Target of rapamycin complex 2 subunit MAPKAP1 G	LOC_Os04g33310.1 protein|expressed protein not assigned.unknown protein|expressed protein
TraesCS7A03G0120300	0.159095	12.0278	5.54869	1.86255e-65	4.33223e-63	1 --* AT1G04170.2 eukaryotic translation initiation factor 2 gamma subunit G	-
TraesCS1A03G0151700	0.582426	22.6295	5.05775	1.8779e-65	4.35138e-63	1 *** tr|D7MBL1|D7MBL1_ARALL Protease inhibitor/seed storage/lipid transfer protein family protein IPR016140: Bifunctional inhibitor/plant lipid transfer protein/seed storage helical domain G IPR016140	LOC_Os03g25350.1 protein|LTPL36 - Protease inhibitor/seed storage/LTP family protein precursor. expressed not assigned.unknown protein|LTPL36 - Protease inhibitor/seed storage/LTP family protein precursor. expressed
TraesCS4D03G0628000	69.7115	25.6218	-1.44047	4.9322e-65	1.13856e-62	1 *** tr|A0A1D5XYQ9|A0A1D5XYQ9_WHEAT CASP-like protein PF04535: Domain of unknown function (DUF588) IPR006459: Casparian strip membrane protein; IPR006702: Domain of unknown function DUF588 G PF04535 IPR006459; IPR006702	LOC_Os03g10030.1 protein|membrane associated DUF588 domain containing protein. putative. expressed not assigned.unknown weakly similar to ( 148) AT4G16442 | Symbols: | integral membrane family protein | chr4:9272042-9272970 REVERSEDUF588 protein|membrane associated DUF588 domain containing protein. putative. expressed
TraesCS4B03G0788300	0.254804	5.20261	3.90161	1.12858e-64	2.59543e-62	1 *** AT5G42900.3 cold regulated protein 27 G	LOC_Os03g08580.2 protein|expressed protein not assigned.unknown protein|expressed protein
TraesCS2D03G0422600	6.07988	22.6264	1.87872	1.34814e-64	3.08876e-62	0 *** tr|M8CGY6|M8CGY6_AEGTA Tubulin alpha chain PF00091: Tubulin/FtsZ family. GTPase domain; PF03953: Tubulin C-terminal domain IPR000217: Tubulin; IPR002452: Alpha tubulin; IPR003008: Tubulin/FtsZ. GTPase domain; IPR008280: Tubulin/FtsZ. C-terminal; IPR013838: Beta tubulin. autoregulation binding site; IPR017975: Tubulin. conserved site; IPR018316: Tubulin/FtsZ. 2-layer sandwich domain GO:00039…	LOC_Os07g38730.1 protein|tubulin/FtsZ domain containing protein. putative. expressed cell.organisation highly similar to ( 828) AT5G19780 | Symbols: TUA5 | TUA5; structural constituent of cytoskeleton | chr5:6687212-6688926 FORWARDhighly similar to ( 838) TBA1_ORYSA Tubulin alpha-1 chain - Oryza sativa (Rice) alpha_tubulin COG5023 beta_tubulin Tubulin_FtsZ gamma_tubulin epsilon_tubulin Tubulin Tu…
TraesCS3B03G0155800	10.5876	1.34567	-2.88613	1.40786e-64	3.21354e-62	1 *** tr|O48542|O48542_HORVU Peptide transporter PF00854: POT family IPR000109: Proton-dependent oligopeptide transporter family; IPR018456: PTR2 family proton/oligopeptide symporter. conserved site; IPR020846: Major facilitator superfamily domain GO:0005215 MF: transporter activity;GO:0006810 BP: transport;GO:0006857 BP: oligopeptide transport;GO:0016020 CC: membrane G PF00854 IPR000109; IPR0184…	LOC_Os01g04950.2 protein|peptide transporter PTR2. putative. expressed transport.peptides and oligopeptides highly similar to ( 787) AT3G54140 | Symbols: ATPTR1. PTR1 | PTR1 (PEPTIDE TRANSPORTER 1); dipeptide transporter/ transporter/ tripeptide transporter | chr3:20045885-20048154 REVERSE PTR2 PTR2 protein|peptide transporter PTR2. putative. expressed
TraesCS7D03G1029100	0.967064	47.2624	5.47202	1.84651e-64	4.19912e-62	1 -** tr|D7MG63|D7MG63_ARALL Low-molecular-weight cysteine-rich 38 G	-
TraesCS1A03G0170400	2.51908	12.6038	2.27813	2.08264e-64	4.71857e-62	1 *** tr|R7W332|R7W332_AEGTA Phosphoinositide phospholipase C PF00388: Phosphatidylinositol-specific phospholipase C. X domain; PF00387: Phosphatidylinositol-specific phospholipase C. Y domain; PF00168: C2 domain IPR000008: C2 domain; IPR000909: Phosphatidylinositol-specific phospholipase C. X domain; IPR001192: Phosphoinositide phospholipase C family; IPR001711: Phospholipase C. phosphatidylinos…	LOC_Os05g03610.1 protein|phospholipase C. putative. expressed signalling.phosphinositides.phosphoinositide phospholipase C highly similar to ( 607) AT3G08510 | Symbols: | ATPLC2 (PHOSPHOLIPASE C 2); phospholipase C | chr3:2582626-2585556 REVERSE PLCc PLCXc PLCYc PI-PLC-X C2_2 PI-PLC-Y protein|phospholipase C. putative. expressed
TraesCS6B03G1168300	388.188	4.31008	-6.46018	2.33647e-64	5.27413e-62	1 --* sp|C3LWU0|LAMB_VIBCM Maltoporin G	-
TraesCS2B03G0952200	11.9845	44.2912	1.87711	4.97598e-64	1.1191e-61	1 *** tr|A0A1E5W1W5|A0A1E5W1W5_9POAL Cytochrome b561 and DOMON domain-containing protein PF03351: DOMON domain; PF03188: Eukaryotic cytochrome b561 IPR005018: DOMON domain; IPR006593: Cytochrome b561/ferric reductase transmembrane G PF03351; PF03188 IPR005018; IPR006593	LOC_Os04g41810.1 protein|expressed protein hormone metabolism.auxin.induced-regulated-responsive-activated moderately similar to ( 258) AT3G07570 | Symbols: | membrane protein. putative | chr3:2418205-2420206 REVERSE B561 protein|expressed protein
TraesCS3D03G0760500	9.02379	1.77915	-2.27955	6.387e-64	1.43118e-61	1 *** tr|A0A0K9Q0P2|A0A0K9Q0P2_ZOSMR Nodulin-like / Major Facilitator Superfamily protein PF06813: Nodulin-like IPR010658: Nodulin-like; IPR020846: Major facilitator superfamily domain G PF06813 IPR010658; IPR020846	LOC_Os01g61010.1 protein|nodulin. putative. expressed development.unspecified moderately similar to ( 305) AT2G30300 | Symbols: | nodulin-related | chr2:12919401-12921222 FORWARDNodulin-like protein|nodulin. putative. expressed
TraesCS7B03G1131900	0.13614	9.15755	5.29292	9.57627e-64	2.13799e-61	1 *** tr|N1QUJ6|N1QUJ6_AEGTA Lysosomal Pro-X carboxypeptidase PF05577: Serine carboxypeptidase S28 IPR008758: Peptidase S28; IPR029058: Alpha/Beta hydrolase fold GO:0006508 BP: proteolysis;GO:0008236 MF: serine-type peptidase activity G PF05577 IPR008758; IPR029058 GO:0006508; GO:0008236	LOC_Os06g43930.1 protein|OsProCP2 - Putative Lysosomal Pro-x Carboxypeptidase homologue. expressed protein.degradation highly similar to ( 654) AT2G24280 | Symbols: | serine carboxypeptidase S28 family protein | chr2:10334622-10336927 FORWARD Peptidase_S28 protein|OsProCP2 - Putative Lysosomal Pro-x Carboxypeptidase homologue. expressed
TraesCS1B03G0254600	6.26035	0.277927	-4.07293	1.07406e-63	2.38922e-61	1 --* tr|A0A061E964|A0A061E964_THECC Dentin sialophosphoprotein-related. putative isoform 1 G	LOC_Os01g17396.1 protein|expressed protein not assigned.unknown protein|expressed protein
TraesCS7D03G1016100	1.64842	25.741	3.88554	1.81602e-63	4.02505e-61	1 *** tr|B9N5R6|B9N5R6_POPTR Germin-like protein 1 PF00190: Cupin IPR001929: Germin; IPR006045: Cupin 1; IPR011051: RmlC-like cupin domain; IPR014710: RmlC-like jelly roll fold GO:0030145 MF: manganese ion binding;GO:0045735 MF: nutrient reservoir activity G PF00190 IPR001929; IPR006045; IPR011051; IPR014710 GO:0030145; GO:0045735	LOC_Os05g10830.1 protein|proteophosphoglycan ppg4. putative. expressed stress.abiotic.unspecified weakly similar to ( 142) AT5G38960 | Symbols: | germin-like protein. putative | chr5:15592992-15593783 FORWARDweakly similar to ( 133) GLP1_MESCR Germin-like protein precursor - Mesembryanthemum crystallinum (Common ice plant)Cupin_1 protein|proteophosphoglycan ppg4. putative. expressed
TraesCS2D03G0992300	94.822	290.903	1.61622	2.74013e-63	6.05134e-61	1 *** tr|B4FQG0|B4FQG0_MAIZE Seed specific protein Bn15D1B G	LOC_Os04g50970.1 protein|seed specific protein Bn15D1B. putative. expressed not assigned.unknown protein|seed specific protein Bn15D1B. putative. expressed
TraesCS5A03G1075100	13.9293	83.6158	2.57705	3.20581e-63	7.05429e-61	1 -** AT1G10747.1 maternally expressed family protein G	-
TraesCS5A03G1293700	2.0681	21.6283	3.32507	3.49384e-63	7.66053e-61	1 --* tr|Q8L8T7|Q8L8T7_ARATH Cold regulated protein 27 G	LOC_Os10g25060.1 protein|expressed protein not assigned.unknown protein|expressed protein
TraesCS6A03G0256200	12.4408	59.797	2.25585	3.76131e-63	8.21752e-61	1 --* AT1G35780.4 N-lysine methyltransferase G	-
TraesCS4D03G0058900	18.7756	55.2984	1.55332	4.84621e-63	1.05501e-60	1 *** tr|I3NM23|I3NM23_WHEAT Lipoxygenase PF01477: PLAT/LH2 domain; PF00305: Lipoxygenase IPR001024: PLAT/LH2 domain; IPR001246: Lipoxygenase. plant; IPR013819: Lipoxygenase. C-terminal; IPR020833: Lipoxygenase. iron binding site; IPR020834: Lipoxygenase. conserved site; IPR027433: Lipoxygenase. domain 3 GO:0005515 MF: protein binding;GO:0016491 MF: oxidoreductase activity;GO:0016702 MF: oxidored…	LOC_Os03g52860.1 protein|lipoxygenase. putative. expressed hormone metabolism.jasmonate.synthesis-degradation.lipoxygenase highly similar to ( 967) AT1G55020 | Symbols: LOX1 | LOX1; lipoxygenase | chr1:20525798-20530143 FORWARDnearly identical (1704) LOX2_ORYSA Lipoxygenase 2 (EC 1.13.11.12) (Lipoxygenase L-2) - Oryza sativa (Rice)Lipoxygenase PLAT_LH2 PLAT LH2 protein|lipoxygenase. putative. exp…
TraesCS1A03G0488100	16.174	70.2568	2.11213	7.83539e-63	1.6997e-60	1 --* sp|Q5NNY7|CLPX_ZYMMO ATP-dependent Clp protease ATP-binding subunit ClpX PF04398: Protein of unknown function. DUF538 IPR007493: Protein of unknown function DUF538 G PF04398 IPR007493	LOC_Os10g37400.1 protein|DUF538 domain containing protein. putative. expressed not assigned.unknown weakly similar to ( 115) AT4G24130 | Symbols: | unknown protein | chr4:12527861-12528423 FORWARDDUF538 protein|DUF538 domain containing protein. putative. expressed
TraesCS6D03G0211800	3.11477	54.506	4.08627	9.91342e-63	2.14287e-60	1 -** AT3G48231.1 low-molecular-weight cysteine-rich 48 G	LOC_Os11g08285.1 protein|expressed protein not assigned.unknown protein|expressed protein
TraesCS5A03G0196800	114.191	322.454	1.49683	1.24969e-62	2.69182e-60	1 *** tr|B6U579|B6U579_MAIZE Thaumatin-like protein PF00314: Thaumatin family IPR001938: Thaumatin G PF00314 IPR001938	LOC_Os12g38150.1 protein|osmotin. putative. expressed not assigned.unknown THN protein|osmotin. putative. expressed
TraesCS6D03G0313300	19.7055	3.84522	-2.32772	1.66054e-62	3.56422e-60	1 *** tr|A0A061GQ98|A0A061GQ98_THECC Fatty acid hydroxylase superfamily PF04116: Fatty acid hydroxylase superfamily; PF12076: WAX2 C-terminal domain IPR006694: Fatty acid hydroxylase; IPR016040: NAD(P)-binding domain; IPR021940: Uncharacterised domain Wax2. C-terminal GO:0005506 MF: iron ion binding;GO:0008610 BP: lipid biosynthetic process;GO:0016491 MF: oxidoreductase activity;GO:0055114 BP: ox…	LOC_Os02g08230.1 protein|WAX2. putative. expressed secondary metabolism.wax highly similar to ( 754) AT5G57800 | Symbols: FLP1. YRE. CER3. WAX2 | CER3 (ECERIFERUM 3); binding / catalytic/ iron ion binding / oxidoreductase | chr5:23420589-23423832 FORWARD protein|WAX2. putative. expressed
TraesCS5B03G0441800	71.7836	295.984	2.04227	3.33445e-62	7.1321e-60	0 *** tr|A0A1D5ZTH2|A0A1D5ZTH2_WHEAT Ribulose bisphosphate carboxylase small chain PF12338: Ribulose-1.5-bisphosphate carboxylase small subunit; PF00101: Ribulose bisphosphate carboxylase. small chain IPR000894: Ribulose bisphosphate carboxylase small chain. domain; IPR024680: Ribulose-1.5-bisphosphate carboxylase small subunit. N-terminal; IPR024681: Ribulose bisphosphate carboxylase. small chai…	LOC_Os12g17600.2 protein|ribulose bisphosphate carboxylase small chain. chloroplast precursor. putative. expressed PS.calvin cycle.rubisco small subunit weakly similar to ( 157) AT1G67090 | Symbols: RBCS1A | RBCS1A (RIBULOSE BISPHOSPHATE CARBOXYLASE SMALL CHAIN 1A); copper ion binding / ribulose-bisphosphate carboxylase | chr1:25048590-25049249 REVERSEmoderately similar to ( 255) RBS1_ORYSA Ribul…
TraesCS1B03G0338900	0.087293	6.08544	5.04551	4.73756e-62	1.00979e-59	1 *** tr|A0A151U7N8|A0A151U7N8_CAJCA Endo-1.4-beta-xylanase PF00331: Glycosyl hydrolase family 10 IPR001000: Glycoside hydrolase family 10 domain; IPR008979: Galactose-binding domain-like; IPR017853: Glycoside hydrolase superfamily GO:0004553 MF: hydrolase activity. hydrolyzing O-glycosyl compounds;GO:0005975 BP: carbohydrate metabolic process G PF00331 IPR001000; IPR008979; IPR017853 GO:0004553;…	LOC_Os10g21110.1 protein|glycosyl hydrolase family 10 protein. putative. expressed misc.beta 1.3 glucan hydrolases highly similar to ( 537) AT4G33830 | Symbols: | catalytic/ cation binding / hydrolase. hydrolyzing O-glycosyl compounds | chr4:16220324-16222676 REVERSEGlyco_10 Glyco_hydro_10 XynA protein|glycosyl hydrolase family 10 protein. putative. expressed
TraesCS1A03G0738200	2.00588	18.0765	3.10958	6.07363e-62	1.29008e-59	1 *-* tr|B9SDD7|B9SDD7_RICCO Ring finger protein. putative PF13639: Ring finger domain IPR001841: Zinc finger. RING-type; IPR013083: Zinc finger. RING/FYVE/PHD-type GO:0005515 MF: protein binding;GO:0008270 MF: zinc ion binding G PF13639 IPR001841; IPR013083 GO:0005515; GO:0008270	LOC_Os05g39260.1 protein|zinc finger. C3HC4 type domain containing protein. expressed not assigned.unknown protein|zinc finger. C3HC4 type domain containing protein. expressed
TraesCS3D03G0258600	2.72871	20.1461	2.83943	1.18564e-61	2.50967e-59	1 *** tr|A0A0K9PUE4|A0A0K9PUE4_ZOSMR Eukaryotic aspartyl protease family protein PF14543: Xylanase inhibitor N-terminal; PF14541: Xylanase inhibitor C-terminal IPR001461: Aspartic peptidase A1 family; IPR001969: Aspartic peptidase. active site; IPR021109: Aspartic peptidase domain; IPR032799: Xylanase inhibitor. C-terminal; IPR032861: Xylanase inhibitor. N-terminal; IPR033121: Peptidase family A1…	LOC_Os01g08330.1 protein|aspartic proteinase nepenthesin-1 precursor. putative. expressed protein.degradation.aspartate protease moderately similar to ( 215) AT1G64830 | Symbols: | aspartyl protease family protein | chr1:24091271-24092566 REVERSE Asp protein|aspartic proteinase nepenthesin-1 precursor. putative. expressed
TraesCS6A03G0120000	24.5389	229.378	3.21934	1.36763e-61	2.88489e-59	1 --* AT5G45250.1 Disease resistance protein (TIR-NBS-LRR class) family G	LOC_Os02g02630.1 protein|THION20 - Plant thionin family protein precursor. putative. expressed not assigned.unknown protein|THION20 - Plant thionin family protein precursor. putative. expressed
TraesCS4B03G0038900	10.3856	2.15914	-2.21456	1.45812e-61	3.0652e-59	0 *** tr|M8BS97|M8BS97_AEGTA Regulatory protein NPR1 PF00651: BTB/POZ domain; PF11900: Domain of unknown function (DUF3420); PF12796: Ankyrin repeats (3 copies); PF12313: NPR1/NIM1 like defence protein C terminal IPR000210: BTB/POZ domain; IPR002110: Ankyrin repeat; IPR011333: SKP1/BTB/POZ domain; IPR020683: Ankyrin repeat-containing domain; IPR021094: NPR1/NIM1-like. C-terminal; IPR024228: Regul…	LOC_Os03g46440.3 protein|BTBA4 - Bric-a-Brac.Tramtrack. Broad Complex BTB domain with Ankyrin repeat region. expressed cell.organisation moderately similar to ( 452) AT5G45110 | Symbols: NPR3 | NPR3 (NPR1-LIKE PROTEIN 3); protein binding | chr5:18229319-18231334 FORWARD protein|BTBA4 - Bric-a-Brac.Tramtrack. Broad Complex BTB domain with Ankyrin repeat region. expressed
TraesCS2D03G0100300	0.608714	12.0595	4.10073	2.00262e-61	4.19543e-59	1 *** tr|A0A061G813|A0A061G813_THECC FAD-binding Berberine family protein PF01565: FAD binding domain; PF08031: Berberine and berberine like IPR006094: FAD linked oxidase. N-terminal; IPR012951: Berberine/berberine-like; IPR016166: FAD-binding. type 2; IPR016167: FAD-binding. type 2. subdomain 1; IPR016169: CO dehydrogenase flavoprotein-like. FAD-binding. subdomain 2 GO:0003824 MF: catalytic acti…	LOC_Os06g35650.1 protein|reticuline oxidase-like protein precursor. putative. expressed misc.nitrilases. *nitrile lyases. berberine bridge enzymes. reticuline oxidases. troponine reductases moderately similar to ( 426) AT4G20860 | Symbols: | FAD-binding domain-containing protein | chr4:11172726-11174318 FORWARDFAD_binding_4 GlcD protein|reticuline oxidase-like protein precursor. putative. express…
TraesCS5D03G1055200	12.8519	3.15751	-1.99132	2.02218e-61	4.22194e-59	0 *** tr|M8A4E3|M8A4E3_TRIUA Triacylglycerol lipase SDP1 PF01734: Patatin-like phospholipase IPR002641: Patatin-like phospholipase domain; IPR016035: Acyl transferase/acyl hydrolase/lysophospholipase GO:0006629 BP: lipid metabolic process;GO:0008152 BP: metabolic process G PF01734 IPR002641; IPR016035 GO:0006629; GO:0008152	LOC_Os03g59620.1 protein|phospholipase. patatin family. putative. expressed development.storage proteins highly similar to ( 842) AT5G04040 | Symbols: SDP1 | SDP1 (SUGAR-DEPENDENT1); triacylglycerol lipase | chr5:1090346-1093003 FORWARD RssA Patatin protein|phospholipase. patatin family. putative. expressed
TraesCS1A03G0487700	33.7172	6.63007	-2.32907	2.34323e-61	4.8756e-59	1 *** tr|A0A1D1YNA5|A0A1D1YNA5_9ARAE Cystathionine gamma-lyase PF01053: Cys/Met metabolism PLP-dependent enzyme IPR000277: Cys/Met metabolism. pyridoxal phosphate-dependent enzyme; IPR015421: Pyridoxal phosphate-dependent transferase. major region. subdomain 1; IPR015422: Pyridoxal phosphate-dependent transferase. subdomain 2; IPR015424: Pyridoxal phosphate-dependent transferase GO:0003824 MF: ca…	LOC_Os10g37340.1 protein|cystathionine gamma-synthase. putative. expressed amino acid metabolism.degradation.aspartate family.methionine.methionine gamma-lyase moderately similar to ( 490) AT1G64660 | Symbols: ATMGL | ATMGL (ARABIDOPSIS THALIANA METHIONINE GAMMA-LYASE); catalytic/ methionine gamma-lyase | chr1:24028977-24030537 FORWARD MetC Cys_Met_Meta_PP MET17 PRK08133 PRK08249 PRK06234 PRK0767…
TraesCS3B03G0287300	6.12309	0.0702961	-5.19151	2.6311e-61	5.45601e-59	1 *-* tr|M7ZDR3|M7ZDR3_TRIUA Regulatory protein NPR1 PF00651: BTB/POZ domain; PF11900: Domain of unknown function (DUF3420); PF12796: Ankyrin repeats (3 copies); PF12313: NPR1/NIM1 like defence protein C terminal IPR000210: BTB/POZ domain; IPR002110: Ankyrin repeat; IPR011333: SKP1/BTB/POZ domain; IPR020683: Ankyrin repeat-containing domain; IPR021094: NPR1/NIM1-like. C-terminal; IPR024228: Regul…	LOC_Os01g09800.1 protein|BTBA1 - Bric-a-Brac.Tramtrack. Broad Complex BTB domain with Ankyrin repeat region. expressed cell.organisation moderately similar to ( 428) AT1G64280 | Symbols: NPR1. SAI1. NIM1. ATNPR1 | NPR1 (NONEXPRESSER OF PR GENES 1); protein binding / transcription activator | chr1:23853329-23855407 REVERSE protein|BTBA1 - Bric-a-Brac.Tramtrack. Broad Complex BTB domain with Ankyri…
TraesCS2A03G0860700	8.46922	26.1672	1.61603	3.35496e-61	6.93354e-59	1 *** tr|A0A1E5W1W5|A0A1E5W1W5_9POAL Cytochrome b561 and DOMON domain-containing protein PF03351: DOMON domain; PF03188: Eukaryotic cytochrome b561 IPR005018: DOMON domain; IPR006593: Cytochrome b561/ferric reductase transmembrane G PF03351; PF03188 IPR005018; IPR006593	LOC_Os04g41810.1 protein|expressed protein hormone metabolism.auxin.induced-regulated-responsive-activated moderately similar to ( 258) AT3G07570 | Symbols: | membrane protein. putative | chr3:2418205-2420206 REVERSE B561 protein|expressed protein
TraesCS3B03G1510700	11.1748	2.15268	-2.32338	3.56977e-61	7.35263e-59	1 *** tr|Q6VWF7|Q6VWF7_MAIZE O-methyltransferase PF08100: Dimerisation domain; PF00891: O-methyltransferase IPR001077: O-methyltransferase. family 2; IPR011991: Winged helix-turn-helix DNA-binding domain; IPR012967: Plant methyltransferase dimerisation; IPR016461: O-methyltransferase COMT-type; IPR029063: S-adenosyl-L-methionine-dependent methyltransferase GO:0008168 MF: methyltransferase activit…	LOC_Os08g06100.1 protein|O-methyltransferase. putative. expressed misc.O-methyl transferases moderately similar to ( 416) AT5G54160 | Symbols: ATOMT1. OMT1 | ATOMT1 (O-METHYLTRANSFERASE 1); caffeate O-methyltransferase/ myricetin 3-O-methyltransferase/ quercetin 3-O-methyltransferase | chr5:21982075-21984167 FORWARDhighly similar to ( 650) OMT1_ORYSA Quercetin 3-O-methyltransferase 1 precursor (E…
TraesCS6B03G0348800	7.27048	54.6974	2.89428	5.01202e-61	1.02886e-58	1 --* sp|Q67P15|NUOH1_SYMTH NADH-quinone oxidoreductase subunit H 1 G	-
TraesCS2B03G1368700	87.3701	0.473657	-7.25246	6.30101e-61	1.28914e-58	1 --* sp|P0AGI1|RBSC_ECOLI Ribose import permease protein RbsC G	-
TraesCS5A03G0508000	27.8421	3.02808	-3.15909	7.85391e-61	1.60149e-58	1 *** tr|A0A1D5YB76|A0A1D5YB76_WHEAT Trehalose 6-phosphate phosphatase PF02358: Trehalose-phosphatase IPR003337: Trehalose-phosphatase; IPR006379: HAD-superfamily hydrolase. subfamily IIB; IPR023214: HAD-like domain GO:0003824 MF: catalytic activity;GO:0005992 BP: trehalose biosynthetic process G PF02358 IPR003337; IPR006379; IPR023214 GO:0003824; GO:0005992	LOC_Os09g20390.1 protein|uncharacterized glycosyl hydrolase Rv2006/MT2062. putative. expressed minor CHO metabolism.trehalose.TPP moderately similar to ( 415) AT4G39770 | Symbols: | trehalose-6-phosphate phosphatase. putative | chr4:18449138-18451218 REVERSE Trehalose_PPase OtsB PRK10187 protein|uncharacterized glycosyl hydrolase Rv2006/MT2062. putative. expressed
TraesCS3B03G0705000	5.54753	30.0954	2.41864	9.08903e-61	1.84719e-58	1 *** tr|G7L2R9|G7L2R9_MEDTR Fasciclin-like arabinogalactan protein PF02469: Fasciclin domain IPR000782: FAS1 domain G PF02469 IPR000782	LOC_Os01g47780.1 protein|fasciclin domain containing protein. expressed cell wall.cell wall proteins.AGPs.AGP weakly similar to ( 127) AT1G03870 | Symbols: FLA9 | FLA9 (FASCICLIN-LIKE ARABINOOGALACTAN 9) | chr1:982625-983368 REVERSE protein|fasciclin domain containing protein. expressed
TraesCS7B03G0335400	157.688	17.6753	-3.15004	1.0301e-60	2.08657e-58	1 *** tr|M7ZT23|M7ZT23_TRIUA Epoxide hydrolase 2 PF00561: alpha/beta hydrolase fold IPR000073: Alpha/beta hydrolase fold-1; IPR000639: Epoxide hydrolase-like; IPR029058: Alpha/Beta hydrolase fold GO:0003824 MF: catalytic activity G PF00561 IPR000073; IPR000639; IPR029058 GO:0003824	LOC_Os05g19150.1 protein|hydrolase. alpha/beta fold family domain containing protein. expressed misc.misc2 moderately similar to ( 355) AT4G02340 | Symbols: | epoxide hydrolase. putative | chr4:1035722-1037403 FORWARD PRK05855 PRK03592 MhpC PRK00870 protein|hydrolase. alpha/beta fold family domain containing protein. expressed
TraesCS2D03G1083700	345.625	1.73195	-7.5601	1.24967e-60	2.52298e-58	1 --* sp|Q5GWR2|LOLB_XANOR Outer-membrane lipoprotein LolB G	-
TraesCS7A03G0588900	77.9086	14.3993	-2.42765	1.45333e-60	2.92448e-58	1 *** tr|A0A1E5VI91|A0A1E5VI91_9POAL Cytochrome b561 and DOMON domain-containing protein PF04526: Protein of unknown function (DUF568); PF03188: Eukaryotic cytochrome b561 IPR005018: DOMON domain; IPR006593: Cytochrome b561/ferric reductase transmembrane; IPR017214: Cytochrome b561 and DOMON domain-containing protein G PF04526; PF03188 IPR005018; IPR006593; IPR017214	LOC_Os08g41280.1 protein|membrane protein. putative. expressed hormone metabolism.auxin.induced-regulated-responsive-activated moderately similar to ( 328) AT3G25290 | Symbols: | auxin-responsive family protein | chr3:9208955-9210353 FORWARD B561 DUF568 protein|membrane protein. putative. expressed
TraesCS6A03G0810100	1.4041	32.5465	4.43996	1.77239e-60	3.55483e-58	1 --* tr|I6QN83|I6QN83_HELAN Cell wall protein G	LOC_Os07g37850.1 protein|expressed protein not assigned.unknown protein|expressed protein
TraesCS1A03G0484600	25.3247	3.13963	-2.97233	2.50647e-60	4.99441e-58	1 *** tr|G7J9Q1|G7J9Q1_MEDTR Response to low sulfur protein. putative IPR015422: Pyridoxal phosphate-dependent transferase. subdomain 2 GO:0003824 MF: catalytic activity G IPR015422 GO:0003824	LOC_Os10g36610.1 protein|UP-9A. putative. expressed not assigned.unknown protein|UP-9A. putative. expressed
TraesCS6A03G0917000	0.135009	13.6664	5.8723	2.50449e-60	4.99441e-58	1 *** AT3G13510.1 carboxyl-terminal peptidase. putative (DUF239) PF14365: Domain of unknown function (DUF4409); PF03080: Domain of unknown function (DUF239) IPR004314: Neprosin; IPR025521: Neprosin activation peptide G PF14365; PF03080 IPR004314; IPR025521	LOC_Os02g54960.1 protein|carboxyl-terminal proteinase. putative. expressed protein.degradation weakly similar to ( 172) AT5G18460 | Symbols: | unknown protein | chr5:6123205-6126505 FORWARDDUF239 protein|carboxyl-terminal proteinase. putative. expressed
TraesCS3A03G0902700	6.15601	0.786088	-2.81972	2.53698e-60	5.03878e-58	1 *** sp|O80436|PTR29_ARATH Protein NRT1/ PTR FAMILY 5.5 PF00854: POT family IPR000109: Proton-dependent oligopeptide transporter family; IPR020846: Major facilitator superfamily domain GO:0005215 MF: transporter activity;GO:0006810 BP: transport;GO:0016020 CC: membrane G PF00854 IPR000109; IPR020846 GO:0005215; GO:0006810; GO:0016020	LOC_Os01g65110.1 protein|POT family protein. expressed transport.peptides and oligopeptides moderately similar to ( 485) AT1G22540 | Symbols: | proton-dependent oligopeptide transport (POT) family protein | chr1:7964202-7966222 FORWARD PTR2 PTR2 protein|POT family protein. expressed
TraesCS2D03G0210200	0.691236	9.42729	3.58989	4.20974e-60	8.33407e-58	1 *** tr|M8BC71|M8BC71_AEGTA Subtilisin-like protease PF05922: Peptidase inhibitor I9; PF00082: Subtilase family IPR000209: Peptidase S8/S53 domain; IPR010259: Peptidase S8 propeptide/proteinase inhibitor I9; IPR015500: Peptidase S8. subtilisin-related; IPR023827: Peptidase S8. subtilisin. Asp-active site; IPR023828: Peptidase S8. subtilisin. Ser-active site GO:0004252 MF: serine-type endopeptida…	LOC_Os07g48650.1 protein|OsSub54 - Putative Subtilisin homologue. expressed protein.degradation.subtilases moderately similar to ( 451) AT3G14067 | Symbols: | subtilase family protein | chr3:4658421-4660754 REVERSEPeptidase_S8 protein|OsSub54 - Putative Subtilisin homologue. expressed
TraesCS2A03G0959600	0.0406016	7.03234	5.66469	5.52186e-60	1.08964e-57	1 *** sp|Q8UH55|BETA_AGRFC Oxygen-dependent choline dehydrogenase PF00732: GMC oxidoreductase; PF05199: GMC oxidoreductase IPR000172: Glucose-methanol-choline oxidoreductase. N-terminal; IPR007867: Glucose-methanol-choline oxidoreductase. C-terminal; IPR012132: Glucose-methanol-choline oxidoreductase; IPR023753: FAD/NAD(P)-binding domain GO:0016491 MF: oxidoreductase activity;GO:0016614 MF: oxido…	LOC_Os04g48400.1 protein|HOTHEAD precursor. putative. expressed misc.nitrilases. *nitrile lyases. berberine bridge enzymes. reticuline oxidases. troponine reductases highly similar to ( 659) AT1G12570 | Symbols: | glucose-methanol-choline (GMC) oxidoreductase family protein | chr1:4278192-4280753 REVERSE PRK02106 BetA GMC_oxred_C protein|HOTHEAD precursor. putative. expressed
TraesCS4A03G0016200	18.3156	0.187281	-6.00232	9.53193e-60	1.87491e-57	0 *** tr|G7IGE6|G7IGE6_MEDTR LURP-one-like protein PF04525: LURP-one-related IPR007612: LURP1-related protein domain; IPR025659: Tubby C-terminal-like domain G PF04525 IPR007612; IPR025659	LOC_Os03g08200.1 protein|DUF567 domain containing protein. putative. expressed not assigned.unknown weakly similar to ( 191) AT2G05910 | Symbols: | unknown protein | chr2:2258512-2259376 REVERSEDUF567 protein|DUF567 domain containing protein. putative. expressed
TraesCS2D03G0807600	1079.96	347.435	-1.63588	1.24477e-59	2.44059e-57	1 *** tr|A0A1D5UU32|A0A1D5UU32_WHEAT S-adenosylmethionine decarboxylase proenzyme PF08132: S-adenosyl-l-methionine decarboxylase leader peptide; PF01536: Adenosylmethionine decarboxylase IPR001985: S-adenosylmethionine decarboxylase; IPR012511: S-adenosyl-l-methionine decarboxylase leader peptide; IPR016067: S-adenosylmethionine decarboxylase. core; IPR018166: S-adenosylmethionine decarboxylase. …	LOC_Os04g42095.1 protein|S-adenosyl-l-methionine decarboxylase leader peptide. putative. expressed polyamine metabolism.synthesis.SAM decarboxylase moderately similar to ( 370) AT3G25570 | Symbols: | adenosylmethionine decarboxylase family protein | chr3:9287413-9288462 REVERSEhighly similar to ( 816) DCAM_ORYSA S-adenosylmethionine decarboxylase proenzyme (EC 4.1.1.50) (AdoMetDC) (SamDC) [Contai…
TraesCS1B03G0956900	17.3334	74.3913	2.09521	2.12583e-59	4.15473e-57	1 --* sp|Q5PF19|NORV_SALPA Anaerobic nitric oxide reductase flavorubredoxin G	-
TraesCS7A03G1084300	2.1756	8.79263	1.96637	8.57028e-59	1.66965e-56	1 *** tr|B9S0K4|B9S0K4_RICCO Calcium lipid binding protein. putative PF17047: Synaptotagmin-like mitochondrial-lipid-binding domain; PF00168: C2 domain IPR000008: C2 domain; IPR031468: Synaptotagmin-like mitochondrial-lipid-binding domain GO:0005515 MF: protein binding;GO:0008289 MF: lipid binding G PF17047; PF00168 IPR000008; IPR031468 GO:0005515; GO:0008289	LOC_Os06g47130.1 protein|C2 domain containing protein. expressed signalling.calcium highly similar to ( 575) AT5G04220 | Symbols: SYTC. ATSYTC. NTMC2TYPE1.3. NTMC2T1.3 | SYTC | chr5:1155985-1158620 REVERSE COG5038 C2 C2 C2 protein|C2 domain containing protein. expressed
TraesCS5A03G0680100	0.414699	16.5863	5.01879	1.06789e-58	2.07385e-56	1 -** AT3G06985.1 low-molecular-weight cysteine-rich 44 G	-
TraesCS6D03G0543900	1.05074	9.90995	3.12081	1.39592e-58	2.7023e-56	1 *** tr|A0A0K9PNT4|A0A0K9PNT4_ZOSMR Leucine-rich repeat receptor-like protein kinase PF13855: Leucine rich repeat IPR001611: Leucine-rich repeat; IPR032675: Leucine-rich repeat domain. L domain-like GO:0005515 MF: protein binding G PF13855 IPR001611; IPR032675 GO:0005515	LOC_Os02g43250.1 protein|receptor-like protein kinase precursor. putative. expressed signalling.receptor kinases.leucine rich repeat XI moderately similar to ( 230) AT5G66330 | Symbols: | leucine-rich repeat family protein | chr5:26500531-26501787 REVERSEvery weakly similar to (85.9) RPK1_IPONI Receptor-like protein kinase precursor (EC 2.7.11.1) - Ipomoea nil (Japanese morning glory) (Pharbitis …
TraesCS4A03G0902500	16.2964	1.76608	-3.13529	1.84544e-58	3.56123e-56	1 *** tr|B6TXX8|B6TXX8_MAIZE Epoxide hydrolase 2 PF00561: alpha/beta hydrolase fold IPR000073: Alpha/beta hydrolase fold-1; IPR000639: Epoxide hydrolase-like; IPR029058: Alpha/Beta hydrolase fold GO:0003824 MF: catalytic activity G PF00561 IPR000073; IPR000639; IPR029058 GO:0003824	LOC_Os03g61360.1 protein|hydrolase. alpha/beta fold family domain containing protein. expressed misc.misc2 moderately similar to ( 312) AT4G02340 | Symbols: | epoxide hydrolase. putative | chr4:1035722-1037403 FORWARD PRK03592 MhpC protein|hydrolase. alpha/beta fold family domain containing protein. expressed
TraesCS1D03G0473800	24.2394	3.19365	-2.88553	2.05881e-58	3.96049e-56	1 *** tr|A0A1D1YNA5|A0A1D1YNA5_9ARAE Cystathionine gamma-lyase PF01053: Cys/Met metabolism PLP-dependent enzyme IPR000277: Cys/Met metabolism. pyridoxal phosphate-dependent enzyme; IPR015421: Pyridoxal phosphate-dependent transferase. major region. subdomain 1; IPR015422: Pyridoxal phosphate-dependent transferase. subdomain 2; IPR015424: Pyridoxal phosphate-dependent transferase GO:0003824 MF: ca…	LOC_Os10g37340.1 protein|cystathionine gamma-synthase. putative. expressed amino acid metabolism.degradation.aspartate family.methionine.methionine gamma-lyase moderately similar to ( 490) AT1G64660 | Symbols: ATMGL | ATMGL (ARABIDOPSIS THALIANA METHIONINE GAMMA-LYASE); catalytic/ methionine gamma-lyase | chr1:24028977-24030537 FORWARD MetC Cys_Met_Meta_PP MET17 PRK08133 PRK08249 PRK06234 PRK0767…
TraesCS3D03G0763500	91.4801	12.1006	-2.90808	3.08313e-58	5.91236e-56	0 *** tr|Q39986|Q39986_HEMSP Cysteine proteinase PF08246: Cathepsin propeptide inhibitor domain (I29); PF00112: Papain family cysteine protease IPR000169: Cysteine peptidase. cysteine active site; IPR000668: Peptidase C1A. papain C-terminal; IPR013201: Cathepsin propeptide inhibitor domain (I29); IPR025660: Cysteine peptidase. histidine active site; IPR025661: Cysteine peptidase. asparagine activ…	LOC_Os08g44270.1 protein|vignain precursor. putative. expressed protein.degradation.cysteine protease moderately similar to ( 464) AT5G50260 | Symbols: | cysteine proteinase. putative | chr5:20455605-20456862 FORWARDmoderately similar to ( 445) CYSEP_PHAVU Vignain precursor (EC 3.4.22.-) (Bean endopeptidase) (Cysteine proteinase EP-C1) - Phaseolus vulgaris (Kidney bean) (French bean) Peptidase_C1…
TraesCS7D03G0406600	7.36733	0.654421	-3.30715	3.45561e-58	6.60594e-56	1 *** tr|A0A1D6D3Q5|A0A1D6D3Q5_WHEAT Glycosyltransferase PF00201: UDP-glucoronosyl and UDP-glucosyl transferase IPR002213: UDP-glucuronosyl/UDP-glucosyltransferase GO:0008152 BP: metabolic process;GO:0016758 MF: transferase activity. transferring hexosyl groups G PF00201 IPR002213 GO:0008152; GO:0016758	LOC_Os06g11720.1 protein|cytokinin-O-glucosyltransferase 2. putative. expressed misc.UDP glucosyl and glucoronyl transferases moderately similar to ( 399) AT1G22340 | Symbols: AtUGT85A7 | AtUGT85A7 (UDP-glucosyl transferase 85A7); UDP-glycosyltransferase/ glucuronosyltransferase/ transferase. transferring glycosyl groups | chr1:7890464-7892090 REVERSEweakly similar to ( 148) UFOG_SOLME Anthocyani…
TraesCS5D03G0920300	5.20086	1.15301	-2.08083	4.32039e-58	8.23336e-56	1 *** tr|A0A1D5ZKG5|A0A1D5ZKG5_WHEAT Kinesin-like protein PF00225: Kinesin motor domain IPR001752: Kinesin motor domain; IPR019821: Kinesin motor domain. conserved site; IPR027417: P-loop containing nucleoside triphosphate hydrolase GO:0003777 MF: microtubule motor activity;GO:0005524 MF: ATP binding;GO:0007018 BP: microtubule-based movement;GO:0008017 MF: microtubule binding G PF00225 IPR001752;…	LOC_Os03g56260.1 protein|kinesin motor domain containing protein. putative. expressed cell.organisation highly similar to ( 840) AT3G49650 | Symbols: | kinesin motor protein-related | chr3:18405260-18409402 REVERSEmoderately similar to ( 218) FLA10_CHLRE Kinesin-like protein FLA10 (Protein KHP1) - Chlamydomonas reinhardtii KISc_KIP3_like Kinesin KISc KISc KISc_C_terminal KISc_KIF4 KISc_CENP_E KIS…
TraesCS6D03G0342900	14.3515	50.3962	1.80496	5.27524e-58	1.00218e-55	0 *** tr|G7JCI1|G7JCI1_MEDTR DUF1680 domain protein PF07944: Beta-L-arabinofuranosidase. GH127 IPR008928: Six-hairpin glycosidase-like; IPR012878: Beta-L-arabinofuranosidase. GH127 GO:0003824 MF: catalytic activity G PF07944 IPR008928; IPR012878 GO:0003824	LOC_Os02g10190.1 protein|DUF1680 domain containing protein. putative. expressed not assigned.unknown highly similar to ( 937) AT5G12960 | Symbols: | catalytic | chr5:4097788-4101518 FORWARDDUF1680 COG3533 protein|DUF1680 domain containing protein. putative. expressed
TraesCS1B03G0203400	0.246032	20.0728	5.86536	5.38721e-58	1.02028e-55	1 *** tr|D7MBL1|D7MBL1_ARALL Protease inhibitor/seed storage/lipid transfer protein family protein IPR016140: Bifunctional inhibitor/plant lipid transfer protein/seed storage helical domain G IPR016140	LOC_Os03g25350.1 protein|LTPL36 - Protease inhibitor/seed storage/LTP family protein precursor. expressed not assigned.unknown protein|LTPL36 - Protease inhibitor/seed storage/LTP family protein precursor. expressed
TraesCS7B03G1102100	20.7898	2.71505	-2.89156	1.44884e-57	2.73549e-55	1 *** tr|A0A061GQ98|A0A061GQ98_THECC Fatty acid hydroxylase superfamily PF04116: Fatty acid hydroxylase superfamily; PF12076: WAX2 C-terminal domain IPR006694: Fatty acid hydroxylase; IPR016040: NAD(P)-binding domain; IPR021940: Uncharacterised domain Wax2. C-terminal GO:0005506 MF: iron ion binding;GO:0008610 BP: lipid biosynthetic process;GO:0016491 MF: oxidoreductase activity;GO:0055114 BP: ox…	LOC_Os06g44300.1 protein|WAX2. putative. expressed secondary metabolism.wax highly similar to ( 697) AT5G57800 | Symbols: FLP1. YRE. CER3. WAX2 | CER3 (ECERIFERUM 3); binding / catalytic/ iron ion binding / oxidoreductase | chr5:23420589-23423832 FORWARD protein|WAX2. putative. expressed
TraesCS5A03G0980900	4.61576	0.788585	-2.40791	2.3548e-57	4.43232e-55	1 *-* tr|Q2QNS3|Q2QNS3_ORYSJ Calmodulin-binding protein. putative. expressed PF07887: Calmodulin binding protein-like IPR012416: CALMODULIN-BINDING PROTEIN60 GO:0005516 MF: calmodulin binding;GO:0006950 BP: response to stress G PF07887 IPR012416 GO:0005516; GO:0006950	LOC_Os03g56660.2 protein|calmodulin binding protein. putative. expressed signalling.calcium very weakly similar to (87.4) AT5G57580 | Symbols: | calmodulin-binding protein | chr5:23314994-23317683 REVERSECalmodulin_bind protein|calmodulin binding protein. putative. expressed
TraesCS3A03G1101300	116.094	12.7618	-3.17538	5.08147e-57	9.53524e-55	0 --* tr|A0A059D3H7|A0A059D3H7_EUCGR Mitochondrial Rho GTPase G	-
TraesCS2D03G0913600	0.102851	10.8467	5.75394	6.03798e-57	1.12955e-54	1 *** AT3G57510.1 Pectin lyase-like superfamily protein PF00295: Glycosyl hydrolases family 28 IPR000743: Glycoside hydrolase. family 28; IPR006626: Parallel beta-helix repeat; IPR011050: Pectin lyase fold/virulence factor; IPR012334: Pectin lyase fold GO:0004650 MF: polygalacturonase activity;GO:0005975 BP: carbohydrate metabolic process G PF00295 IPR000743; IPR006626; IPR011050; IPR012334 GO:00…	LOC_Os07g10740.1 protein|polygalacturonase. putative. expressed cell wall.degradation.pectate lyases and polygalacturonases moderately similar to ( 372) AT3G07970 | Symbols: QRT2 | QRT2 (QUARTET 2); polygalacturonase | chr3:2541006-2543370 FORWARDmoderately similar to ( 411) PGLR_ACTCH Polygalacturonase precursor (EC 3.2.1.15) (PG) (Pectinase) - Actinidia chinensis (Kiwi) (Yangtao)Glyco_hydro_28 …
TraesCS2B03G0178600	7.04578	35.8194	2.3296	6.25607e-57	1.16678e-54	0 *** tr|A0A1D5U6W5|A0A1D5U6W5_WHEAT Ribulose bisphosphate carboxylase small chain PF12338: Ribulose-1.5-bisphosphate carboxylase small subunit; PF00101: Ribulose bisphosphate carboxylase. small chain IPR000894: Ribulose bisphosphate carboxylase small chain. domain; IPR024680: Ribulose-1.5-bisphosphate carboxylase small subunit. N-terminal; IPR024681: Ribulose bisphosphate carboxylase. small chai…	LOC_Os12g17600.1 protein|ribulose bisphosphate carboxylase small chain. chloroplast precursor. putative. expressed PS.calvin cycle.rubisco small subunit moderately similar to ( 218) AT1G67090 | Symbols: RBCS1A | RBCS1A (RIBULOSE BISPHOSPHATE CARBOXYLASE SMALL CHAIN 1A); copper ion binding / ribulose-bisphosphate carboxylase | chr1:25048590-25049249 REVERSEmoderately similar to ( 325) RBS1_ORYSA R…
TraesCS5D03G1154200	5.73635	0.114583	-4.76546	7.13233e-57	1.32616e-54	1 *** tr|A0A072V2P3|A0A072V2P3_MEDTR Aspartic proteinase nepenthesin PF14543: Xylanase inhibitor N-terminal; PF14541: Xylanase inhibitor C-terminal IPR021109: Aspartic peptidase domain; IPR032799: Xylanase inhibitor. C-terminal; IPR032861: Xylanase inhibitor. N-terminal; IPR033121: Peptidase family A1 domain G PF14543; PF14541 IPR021109; IPR032799; IPR032861; IPR033121	LOC_Os12g26470.1 protein|aspartic proteinase nepenthesin-1 precursor. putative. expressed protein.degradation.aspartate protease weakly similar to ( 165) AT2G03200 | Symbols: | aspartyl protease family protein | chr2:966506-967891 REVERSE protein|aspartic proteinase nepenthesin-1 precursor. putative. expressed
TraesCS2B03G0395500	0.0786998	5.60161	4.99576	2.17942e-56	4.04005e-54	1 *** tr|M8CGF6|M8CGF6_AEGTA Protein BREAST CANCER SUSCEPTIBILITY 1-like protein PF13771: PHD-like zinc-binding domain IPR001357: BRCT domain; IPR034732: Extended PHD (ePHD) domain G PF13771 IPR001357; IPR034732	LOC_Os05g40810.1 protein|BRCA1 C Terminus domain containing protein. expressed RNA.regulation of transcription.putative transcription regulator weakly similar to ( 117) AT1G04020 | Symbols: ATBARD1. BARD1 | BARD1 (BREAST CANCER ASSOCIATED RING 1); DNA binding / transcription coactivator | chr1:1036610-1040045 FORWARD protein|BRCA1 C Terminus domain containing protein. expressed
TraesCS2B03G0805500	6.52925	0.411145	-3.69704	2.21489e-56	4.0934e-54	1 --* sp|A4IIM3|SIN1_XENTR Target of rapamycin complex 2 subunit MAPKAP1 G	LOC_Os04g33310.1 protein|expressed protein not assigned.unknown protein|expressed protein
TraesCS7A03G1059000	34.6036	89.2094	1.36373	3.30289e-56	6.08578e-54	1 *** tr|B6STT0|B6STT0_MAIZE Thaumatin-like protein PF00314: Thaumatin family IPR001938: Thaumatin; IPR017949: Thaumatin. conserved site G PF00314 IPR001938; IPR017949	LOC_Os06g47600.1 protein|thaumatin family domain containing protein. expressed stress.biotic moderately similar to ( 270) AT1G73620 | Symbols: | thaumatin-like protein. putative / pathogenesis-related protein. putative | chr1:27681432-27682954 FORWARDweakly similar to ( 191) TP1A_MALDO Thaumatin-like protein 1a precursor (Allergen Mal d 2) (Mdtl1) (Pathogenesis-related protein 5a) (PR-5a) - Malus…
TraesCS1D03G0873700	1.53162	12.5874	2.95901	4.8263e-56	8.86603e-54	1 *** tr|A0A096UJV2|A0A096UJV2_WHEAT Chlorophyll a-b binding protein. chloroplastic PF00504: Chlorophyll A-B binding protein IPR022796: Chlorophyll A-B binding protein; IPR023329: Chlorophyll a/b binding protein domain G PF00504 IPR022796; IPR023329	LOC_Os09g17740.1 protein|chlorophyll A-B binding protein. putative. expressed PS.lightreaction.photosystem II.LHC-II moderately similar to ( 413) AT2G34430 | Symbols: LHB1B1. LHCB1.4 | LHB1B1; chlorophyll binding | chr2:14524818-14525618 FORWARDmoderately similar to ( 471) CB21_ORYSA Chlorophyll a-b binding protein 1. chloroplast precursor (LHCII type I CAB-1) (LHCP) - Oryza sativa (Rice)Chloroa_…
TraesCS4D03G0695700	14.9749	0.551638	-4.53194	5.73274e-56	1.04997e-53	1 *** tr|G7IGE6|G7IGE6_MEDTR LURP-one-like protein PF04525: LURP-one-related IPR007612: LURP1-related protein domain; IPR025659: Tubby C-terminal-like domain G PF04525 IPR007612; IPR025659	LOC_Os03g08200.1 protein|DUF567 domain containing protein. putative. expressed not assigned.unknown weakly similar to ( 191) AT2G05910 | Symbols: | unknown protein | chr2:2258512-2259376 REVERSEDUF567 protein|DUF567 domain containing protein. putative. expressed
TraesCS3D03G0546100	2.17758	10.8486	2.26517	6.58106e-56	1.20174e-53	1 *** tr|G7LDX9|G7LDX9_MEDTR Alpha/beta fold hydrolase PF00561: alpha/beta hydrolase fold IPR000073: Alpha/beta hydrolase fold-1; IPR000639: Epoxide hydrolase-like; IPR029058: Alpha/Beta hydrolase fold GO:0003824 MF: catalytic activity G PF00561 IPR000073; IPR000639; IPR029058 GO:0003824	LOC_Os01g44960.1 protein|hydrolase. alpha/beta fold family domain containing protein. expressed not assigned.unknown moderately similar to ( 386) AT2G18360 | Symbols: | hydrolase. alpha/beta fold family protein | chr2:7976848-7979221 REVERSE MhpC Abhydrolase_1 protein|hydrolase. alpha/beta fold family domain containing protein. expressed
TraesCS4B03G0845400	3.64954	55.048	3.87852	8.08617e-56	1.47219e-53	1 --* sp|Q7TNJ2|ABCA7_RAT ATP-binding cassette sub-family A member 7 G	LOC_Os10g19914.1 protein|hypothetical protein not assigned.unknown protein|hypothetical protein
TraesCSU03G0071500	9.30248	0.608106	-3.731	9.72146e-56	1.76466e-53	1 *-* tr|K7TU66|K7TU66_MAIZE MYB transcription factor PF00249: Myb-like DNA-binding domain IPR001005: SANT/Myb domain; IPR009057: Homeobox domain-like; IPR017930: Myb domain GO:0003677 MF: DNA binding G PF00249 IPR001005; IPR009057; IPR017930 GO:0003677	LOC_Os11g45740.1 protein|MYB family transcription factor. putative. expressed RNA.regulation of transcription.MYB domain transcription factor family moderately similar to ( 230) AT1G48000 | Symbols: MYB112. AtMYB112 | MYB112 (myb domain protein 112); DNA binding / transcription factor | chr1:17704269-17706377 REVERSEweakly similar to ( 154) GAM1_ORYSA Transcription factor GAMYB (OsGAMyb) - Oryza …
TraesCS6A03G0132400	2.45324	28.7953	3.50044	1.26108e-55	2.28238e-53	1 --* sp|P08483|ACM3_RAT Muscarinic acetylcholine receptor M3 G	LOC_Os02g02630.1 protein|THION20 - Plant thionin family protein precursor. putative. expressed not assigned.unknown protein|THION20 - Plant thionin family protein precursor. putative. expressed
TraesCS3A03G0109000	0.58307	35.9643	5.7224	1.553e-55	2.80241e-53	1 --* sp|Q0HT68|DXR_SHESR 1-deoxy-D-xylulose 5-phosphate reductoisomerase G	LOC_Os02g07440.1 protein|DEFL78 - Defensin and Defensin-like DEFL family. expressed not assigned.unknown protein|DEFL78 - Defensin and Defensin-like DEFL family. expressed
TraesCS5B03G1214900	5.75783	0.244745	-4.08676	2.77645e-55	4.9954e-53	1 *** tr|A0A164TMY6|A0A164TMY6_DAUCA UDP-glycosyltransferase PF00201: UDP-glucoronosyl and UDP-glucosyl transferase IPR002213: UDP-glucuronosyl/UDP-glucosyltransferase GO:0008152 BP: metabolic process;GO:0016758 MF: transferase activity. transferring hexosyl groups G PF00201 IPR002213 GO:0008152; GO:0016758	LOC_Os03g60960.1 protein|cytokinin-N-glucosyltransferase 1. putative. expressed misc.UDP glucosyl and glucoronyl transferases moderately similar to ( 348) AT3G11340 | Symbols: | UDP-glucoronosyl/UDP-glucosyl transferase family protein | chr3:3556728-3558149 FORWARDweakly similar to ( 158) UFOG_SOLME Anthocyanidin 3-O-glucosyltransferase (EC 2.4.1.115) (Flavonol 3-O-glucosyltransferase) (UDP-gluco…
TraesCS6D03G0211500	0.84209	27.7636	4.88637	3.18445e-55	5.71268e-53	1 --* AT5G42400.8 SET domain protein 25 G	-
TraesCS1A03G0737400	20.4773	4.20792	-2.25599	3.34376e-55	5.98093e-53	1 *** tr|A0A0K9NQJ7|A0A0K9NQJ7_ZOSMR Chaperone DnaK PF00012: Hsp70 protein IPR012725: Chaperone DnaK; IPR013126: Heat shock protein 70 family; IPR018181: Heat shock protein 70. conserved site; IPR029047: Heat shock protein 70kD. peptide-binding domain; IPR029048: Heat shock protein 70kD. C-terminal domain GO:0005524 MF: ATP binding;GO:0006457 BP: protein folding;GO:0051082 MF: unfolded protein bi…	LOC_Os03g02260.1 protein|DnaK family protein. putative. expressed stress.abiotic.heat highly similar to ( 956) AT5G09590 | Symbols: MTHSC70-2. HSC70-5 | MTHSC70-2 (MITOCHONDRIAL HSP70 2); ATP binding | chr5:2975721-2978508 FORWARDhighly similar to ( 988) HSP7M_PHAVU Heat shock 70 kDa protein. mitochondrial precursor - Phaseolus vulgaris (Kidney bean) (French bean) dnaK HSP70 dnaK DnaK hscA hscA P…
TraesCS6B03G1043500	300.305	1.61766	-7.45032	3.46425e-55	6.17839e-53	1 *** tr|A0A1D1XUI7|A0A1D1XUI7_9ARAE Subtilisin-like protease PF05922: Peptidase inhibitor I9 IPR009020: Protease propeptides/proteinase inhibitor I9; IPR010259: Peptidase S8 propeptide/proteinase inhibitor I9 G PF05922 IPR009020; IPR010259	LOC_Os07g25690.1 protein|subtilisin N-terminal Region family protein. expressed not assigned.unknown protein|subtilisin N-terminal Region family protein. expressed
TraesCS1A03G0660400	7.1299	0.0648641	-5.45463	4.43093e-55	7.87946e-53	1 *** sp|Q8LPL2|PTR32_ARATH Protein NRT1/ PTR FAMILY 1.1 PF00854: POT family IPR000109: Proton-dependent oligopeptide transporter family; IPR020846: Major facilitator superfamily domain GO:0005215 MF: transporter activity;GO:0006810 BP: transport;GO:0016020 CC: membrane G PF00854 IPR000109; IPR020846 GO:0005215; GO:0006810; GO:0016020	LOC_Os05g33960.1 protein|peptide transporter PTR2. putative. expressed transport.peptides and oligopeptides highly similar to ( 538) AT1G68570 | Symbols: | proton-dependent oligopeptide transport (POT) family protein | chr1:25746811-25750110 FORWARD PTR2 PTR2 protein|peptide transporter PTR2. putative. expressed
TraesCS4A03G0585900	78.99	26.2674	-1.58474	4.47199e-55	7.92942e-53	1 *** tr|A0A096UQF3|A0A096UQF3_WHEAT Aldehyde dehydrogenase PF00171: Aldehyde dehydrogenase family IPR012394: Aldehyde dehydrogenase NAD(P)-dependent; IPR015590: Aldehyde dehydrogenase domain; IPR016161: Aldehyde/histidinol dehydrogenase; IPR016162: Aldehyde dehydrogenase N-terminal domain GO:0004030 MF: aldehyde dehydrogenase [NAD(P)+] activity;GO:0006081 BP: cellular aldehyde metabolic process;…	LOC_Os11g08300.1 protein|aldehyde dehydrogenase. putative. expressed fermentation.aldehyde dehydrogenase highly similar to ( 580) AT1G44170 | Symbols: ALDH3H1. ALDH4 | ALDH3H1 (ALDEHYDE DEHYDROGENASE 3H1); 3-chloroallyl aldehyde dehydrogenase/ aldehyde dehydrogenase (NAD) | chr1:16796564-16798574 REVERSEweakly similar to ( 138) BADH_BETVU Betaine-aldehyde dehydrogenase. chloroplast precursor (EC …
TraesCS4A03G0750600	0.469458	8.04893	3.83895	4.91731e-55	8.69383e-53	1 *** tr|I1GPT1|I1GPT1_BRADI Tubulin beta chain PF00091: Tubulin/FtsZ family. GTPase domain; PF03953: Tubulin C-terminal domain IPR000217: Tubulin; IPR002453: Beta tubulin; IPR003008: Tubulin/FtsZ. GTPase domain; IPR008280: Tubulin/FtsZ. C-terminal; IPR013838: Beta tubulin. autoregulation binding site; IPR017975: Tubulin. conserved site; IPR018316: Tubulin/FtsZ. 2-layer sandwich domain GO:0003924…	LOC_Os03g45920.1 protein|tubulin/FtsZ domain containing protein. putative. expressed cell.organisation highly similar to ( 819) AT5G62700 | Symbols: TUB3 | TUB3; GTP binding / GTPase/ structural molecule | chr5:25184501-25186426 FORWARDhighly similar to ( 862) TBB8_ORYSA Tubulin beta-8 chain (Beta-8 tubulin) - Oryza sativa (Rice) beta_tubulin COG5023 Tubulin_FtsZ alpha_tubulin gamma_tubulin epsil…
TraesCS6B03G0169300	13.1094	116.902	3.14689	6.31871e-55	1.11393e-52	1 --* AT5G45250.1 Disease resistance protein (TIR-NBS-LRR class) family G	LOC_Os02g02630.1 protein|THION20 - Plant thionin family protein precursor. putative. expressed not assigned.unknown protein|THION20 - Plant thionin family protein precursor. putative. expressed
TraesCS5D03G0541500	12.155	1.31028	-3.11931	6.635e-55	1.16633e-52	1 *** tr|M4QH80|M4QH80_TRIMO WRKY transcription factor PF03106: WRKY DNA -binding domain IPR003657: WRKY domain GO:0003700 MF: transcription factor activity. sequence-specific DNA binding;GO:0006355 BP: regulation of transcription. DNA-templated;GO:0043565 MF: sequence-specific DNA binding G PF03106 IPR003657 GO:0003700; GO:0006355; GO:0043565	LOC_Os09g25060.1 protein|WRKY76. expressed RNA.regulation of transcription.WRKY domain transcription factor family weakly similar to ( 164) AT1G80840 | Symbols: WRKY40. ATWRKY40 | WRKY40; transcription factor | chr1:30383834-30385356 FORWARDWRKY protein|WRKY76. expressed
TraesCS5A03G0448500	92.5475	359.089	1.95492	7.01754e-55	1.23004e-52	0 *** tr|A0A1D5ZTH2|A0A1D5ZTH2_WHEAT Ribulose bisphosphate carboxylase small chain PF12338: Ribulose-1.5-bisphosphate carboxylase small subunit; PF00101: Ribulose bisphosphate carboxylase. small chain IPR000894: Ribulose bisphosphate carboxylase small chain. domain; IPR024680: Ribulose-1.5-bisphosphate carboxylase small subunit. N-terminal; IPR024681: Ribulose bisphosphate carboxylase. small chai…	LOC_Os12g17600.2 protein|ribulose bisphosphate carboxylase small chain. chloroplast precursor. putative. expressed PS.calvin cycle.rubisco small subunit weakly similar to ( 157) AT1G67090 | Symbols: RBCS1A | RBCS1A (RIBULOSE BISPHOSPHATE CARBOXYLASE SMALL CHAIN 1A); copper ion binding / ribulose-bisphosphate carboxylase | chr1:25048590-25049249 REVERSEmoderately similar to ( 255) RBS1_ORYSA Ribul…
TraesCS6D03G0788400	0.138876	10.8826	5.52281	8.20054e-55	1.43329e-52	-	-
TraesCS2B03G1334300	3.76725	21.2446	2.46449	8.61591e-55	1.5016e-52	1 *** tr|Q6WSC2|Q6WSC2_ORYSI Glutathione S-transferase PF13417: Glutathione S-transferase. N-terminal domain; PF13410: Glutathione S-transferase. C-terminal domain IPR004045: Glutathione S-transferase. N-terminal; IPR010987: Glutathione S-transferase. C-terminal-like; IPR012336: Thioredoxin-like fold GO:0005515 MF: protein binding G PF13417; PF13410 IPR004045; IPR010987; IPR012336 GO:0005515	LOC_Os10g38340.1 protein|glutathione S-transferase GSTU6. putative. expressed misc.glutathione S transferases moderately similar to ( 221) AT1G10360 | Symbols: ATGSTU18. GST29 | ATGSTU18 (GLUTATHIONE S-TRANSFERASE TAU 18); glutathione transferase | chr1:3395738-3396806 REVERSEmoderately similar to ( 252) GSTU6_ORYSA Probable glutathione S-transferase GSTU6 (EC 2.5.1.18) (28 kDa cold-induced prote…
TraesCS4A03G0613600	0.0265628	7.40574	5.89007	9.0986e-55	1.58122e-52	0 *** tr|A0A059UE00|A0A059UE00_9POAL Homeobox-leucine zipper protein PF00046: Homeobox domain; PF01852: START domain IPR001356: Homeobox domain; IPR002913: START domain; IPR009057: Homeobox domain-like; IPR023393: START-like domain GO:0003677 MF: DNA binding;GO:0008289 MF: lipid binding G PF00046; PF01852 IPR001356; IPR002913; IPR009057; IPR023393 GO:0003677; GO:0008289	LOC_Os04g48070.2 protein|homeobox and START domains containing protein. putative. expressed RNA.regulation of transcription.HB.Homeobox transcription factor family highly similar to ( 795) AT4G00730 | Symbols: ANL2. AHDP | ANL2 (ANTHOCYANINLESS 2); transcription factor/ transcription regulator | chr4:301071-304103 REVERSESTART START START Homeobox HOX homeodomain protein|homeobox and START domain…
TraesCS3B03G1321300	0.703278	13.8417	4.11736	9.45803e-55	1.63903e-52	1 *** tr|D6N2Z5|D6N2Z5_9POAL Beta-1.3-glucanase PF00332: Glycosyl hydrolases family 17 IPR000490: Glycoside hydrolase family 17; IPR017853: Glycoside hydrolase superfamily GO:0004553 MF: hydrolase activity. hydrolyzing O-glycosyl compounds;GO:0005975 BP: carbohydrate metabolic process G PF00332 IPR000490; IPR017853 GO:0004553; GO:0005975	LOC_Os01g71670.1 protein|glycosyl hydrolases family 17. putative. expressed misc.beta 1.3 glucan hydrolases.glucan endo-1.3-beta-glucosidase moderately similar to ( 291) AT4G16260 | Symbols: | catalytic/ cation binding / hydrolase. hydrolyzing O-glycosyl compounds | chr4:9200180-9201441 REVERSEmoderately similar to ( 455) E13B_HORVU Glucan endo-1.3-beta-glucosidase GII precursor (EC 3.2.1.39) ((1…
TraesCS4B03G0710900	88.6282	7.88801	-3.47348	1.15269e-54	1.9919e-52	1 *** tr|M9XEK1|M9XEK1_WHEAT Myo-inositol 1-phosphate synthase PF07994: Myo-inositol-1-phosphate synthase; PF01658: Myo-inositol-1-phosphate synthase IPR002587: Myo-inositol-1-phosphate synthase; IPR013021: Myo-inositol-1-phosphate synthase. GAPDH-like; IPR016040: NAD(P)-binding domain GO:0004512 MF: inositol-3-phosphate synthase activity;GO:0006021 BP: inositol biosynthetic process;GO:0008654 BP…	LOC_Os03g09250.1 protein|inositol-3-phosphate synthase. putative. expressed minor CHO metabolism.myo-inositol.InsP Synthases highly similar to ( 926) AT2G22240 | Symbols: ATMIPS2. MIPS2 | MIPS2 (MYO-INOSITOL-1-PHOSTPATE SYNTHASE 2); binding / catalytic/ inositol-3-phosphate synthase | chr2:9451901-9453375 REVERSEnearly identical (1040) INO1_ORYSA Inositol-3-phosphate synthase (EC 5.5.1.4) (Myo-in…
TraesCS3A03G1162700	0.435765	71.9237	7.07073	2.32303e-54	4.00301e-52	1 --* AT1G48030.5 mitochondrial lipoamide dehydrogenase 1 G	-
TraesCS7A03G0400300	14.523	63.5627	2.12221	2.75144e-54	4.72792e-52	1 *** tr|A0A1D6DBM2|A0A1D6DBM2_WHEAT WAT1-related protein PF00892: EamA-like transporter family IPR000620: EamA domain GO:0016020 CC: membrane;GO:0016021 CC: integral component of membrane G PF00892 IPR000620 GO:0016020; GO:0016021	LOC_Os06g10750.1 protein|integral membrane protein DUF6 containing protein. expressed development.unspecified moderately similar to ( 337) AT1G21890 | Symbols: | nodulin MtN21 family protein | chr1:7682808-7685581 REVERSE protein|integral membrane protein DUF6 containing protein. expressed
TraesCS3D03G1108000	3.52204	31.3707	3.11913	2.9966e-54	5.13476e-52	1 --* AT2G41050.5 PQ-loop repeat family protein / transmembrane family protein G	-
TraesCS2B03G1449400	3.89121	13.6216	1.78156	3.26509e-54	5.57919e-52	1 *** tr|D1MDW3|D1MDW3_HORVS Alpha-glucosidase PF16863: N-terminal barrel of NtMGAM and CtMGAM. maltase-glucoamylase; PF13802: Galactose mutarotase-like; PF01055: Glycosyl hydrolases family 31 IPR000322: Glycoside hydrolase family 31; IPR011013: Galactose mutarotase-like domain; IPR017853: Glycoside hydrolase superfamily; IPR025887: Glycoside hydrolase family 31. N-terminal domain; IPR030458: Gly…	LOC_Os06g46284.1 protein|glycosyl hydrolase. family 31. putative. expressed misc.gluco-. galacto- and mannosidases.alpha-galactosidase highly similar to ( 945) AT5G11720 | Symbols: | alpha-glucosidase 1 (AGLU1) | chr5:3776840-3780025 FORWARDnearly identical (1593) AGLU_ORYSA Probable alpha-glucosidase Os06g0675700 precursor (EC 3.2.1.20) (Maltase) - Oryza sativa (Rice) Glyco_hydro_31 COG1501 PRK1…
TraesCS3D03G0628700	5.09865	17.6108	1.76842	3.27554e-54	5.58147e-52	1 *** tr|A0A1E5VPX7|A0A1E5VPX7_9POAL GDSL esterase/lipase PF00657: GDSL-like Lipase/Acylhydrolase IPR001087: GDSL lipase/esterase; IPR013830: SGNH hydrolase-type esterase domain GO:0016788 MF: hydrolase activity. acting on ester bonds G PF00657 IPR001087; IPR013830 GO:0016788	LOC_Os01g54470.1 protein|GDSL-like lipase/acylhydrolase. putative. expressed misc.GDSL-motif lipase moderately similar to ( 431) AT1G29660 | Symbols: | GDSL-motif lipase/hydrolase family protein | chr1:10371955-10373624 FORWARDweakly similar to ( 161) APG_BRANA Anter-specific proline-rich protein APG (Protein CEX) (Fragment) - Brassica napus (Rape)SGNH_plant_lipase_like fatty_acyltransferase_like…
TraesCS2D03G0129100	0.628436	11.0263	3.93303	4.27626e-54	7.26644e-52	1 *** tr|A0A1D5UUS1|A0A1D5UUS1_WHEAT Ribulose bisphosphate carboxylase small chain PF12338: Ribulose-1.5-bisphosphate carboxylase small subunit; PF00101: Ribulose bisphosphate carboxylase. small chain IPR000894: Ribulose bisphosphate carboxylase small chain. domain; IPR024680: Ribulose-1.5-bisphosphate carboxylase small subunit. N-terminal; IPR024681: Ribulose bisphosphate carboxylase. small chai…	LOC_Os12g17600.1 protein|ribulose bisphosphate carboxylase small chain. chloroplast precursor. putative. expressed PS.calvin cycle.rubisco small subunit moderately similar to ( 218) AT1G67090 | Symbols: RBCS1A | RBCS1A (RIBULOSE BISPHOSPHATE CARBOXYLASE SMALL CHAIN 1A); copper ion binding / ribulose-bisphosphate carboxylase | chr1:25048590-25049249 REVERSEmoderately similar to ( 325) RBS1_ORYSA R…
TraesCS7B03G0190200	18.6221	3.99376	-2.19324	4.71966e-54	7.99767e-52	0 *** tr|A0A0U5BM22|A0A0U5BM22_RORAQ Receptor protein kinase PF08263: Leucine rich repeat N-terminal domain; PF13516: Leucine Rich repeat; PF13855: Leucine rich repeat; PF00069: Protein kinase domain IPR000719: Protein kinase domain; IPR001611: Leucine-rich repeat; IPR003591: Leucine-rich repeat. typical subtype; IPR008271: Serine/threonine-protein kinase. active site; IPR011009: Protein kinase-l…	LOC_Os06g10230.1 protein|receptor-like protein kinase 5 precursor. putative. expressed signalling.receptor kinases.misc nearly identical (1300) AT2G26330 | Symbols: ER. QRP1 | ER (ERECTA); transmembrane receptor protein kinase | chr2:11208367-11213895 REVERSEmoderately similar to ( 266) RPK1_IPONI Receptor-like protein kinase precursor (EC 2.7.11.1) - Ipomoea nil (Japanese morning glory) (Pharbit…
TraesCS1B03G0815400	3.28945	0.107945	-4.02678	5.09647e-54	8.61233e-52	1 *** tr|G7KGS4|G7KGS4_MEDTR Glycerol-3-phosphate acyltransferase PF01553: Acyltransferase IPR002123: Phospholipid/glycerol acyltransferase GO:0008152 BP: metabolic process;GO:0016746 MF: transferase activity. transferring acyl groups G PF01553 IPR002123 GO:0008152; GO:0016746	LOC_Os05g38350.1 protein|glycerol-3-phosphate acyltransferase 8. putative. expressed lipid metabolism.Phospholipid synthesis moderately similar to ( 411) AT3G11430 | Symbols: ATGPAT5. GPAT5 | GPAT5 (GLYCEROL-3-PHOSPHATE ACYLTRANSFERASE 5); 1-acylglycerol-3-phosphate O-acyltransferase/ acyltransferase/ organic anion transmembrane transporter | chr3:3595911-3597678 FORWARD protein|glycerol-3-phosph…
TraesCS2A03G1101100	0.0538707	4.55533	4.91909	5.80542e-54	9.78333e-52	1 *** tr|A0T1D4|A0T1D4_WHEAT Polyphenol oxidase PF00264: Common central domain of tyrosinase; PF12142: Polyphenol oxidase middle domain; PF12143: Protein of unknown function (DUF_B2219) IPR002227: Tyrosinase copper-binding domain; IPR008922: Uncharacterised domain. di-copper centre; IPR016213: Polyphenol oxidase; IPR022739: Polyphenol oxidase. central domain; IPR022740: Polyphenol oxidase. C-term…	LOC_Os04g53300.1 protein|polyphenol oxidase. putative. expressed not assigned.unknown moderately similar to ( 460) PPO_VICFA Polyphenol oxidase A1. chloroplast precursor (EC 1.10.3.1) (PPO) (Catechol oxidase) - Vicia faba (Broad bean)Tyrosinase protein|polyphenol oxidase. putative. expressed
TraesCS2D03G1222400	0.214456	9.93142	4.99552	7.51014e-54	1.26214e-51	1 *** tr|M8AB52|M8AB52_TRIUA Lecithin-cholesterol acyltransferase-like 1 PF02450: Lecithin:cholesterol acyltransferase IPR003386: Lecithin:cholesterol/phospholipid:diacylglycerol acyltransferase; IPR029058: Alpha/Beta hydrolase fold GO:0006629 BP: lipid metabolic process;GO:0008374 MF: O-acyltransferase activity G PF02450 IPR003386; IPR029058 GO:0006629; GO:0008374	LOC_Os02g37700.1 protein|lecithin:cholesterol acyltransferase. putative. expressed lipid metabolism.exotics (steroids. squalene etc).phosphatidylcholinesterol O-acyltransferase moderately similar to ( 254) AT1G27480 | Symbols: | lecithin:cholesterol acyltransferase family protein / LACT family protein | chr1:9544607-9546168 FORWARD LACT protein|lecithin:cholesterol acyltransferase. putative. expr…
TraesCS2A03G0132200	2.65741	18.2334	2.73309	8.30499e-54	1.39189e-51	1 *** tr|M8CFA7|M8CFA7_AEGTA Ribulose bisphosphate carboxylase small chain PF12338: Ribulose-1.5-bisphosphate carboxylase small subunit; PF00101: Ribulose bisphosphate carboxylase. small chain IPR000894: Ribulose bisphosphate carboxylase small chain. domain; IPR024680: Ribulose-1.5-bisphosphate carboxylase small subunit. N-terminal; IPR024681: Ribulose bisphosphate carboxylase. small chain G PF12…	LOC_Os12g17600.1 protein|ribulose bisphosphate carboxylase small chain. chloroplast precursor. putative. expressed PS.calvin cycle.rubisco small subunit moderately similar to ( 218) AT1G67090 | Symbols: RBCS1A | RBCS1A (RIBULOSE BISPHOSPHATE CARBOXYLASE SMALL CHAIN 1A); copper ion binding / ribulose-bisphosphate carboxylase | chr1:25048590-25049249 REVERSEmoderately similar to ( 325) RBS1_ORYSA R…
TraesCS4A03G0470500	10.4033	1.34	-2.8667	1.5557e-53	2.60019e-51	1 *** tr|K7TU66|K7TU66_MAIZE MYB transcription factor PF00249: Myb-like DNA-binding domain IPR001005: SANT/Myb domain; IPR009057: Homeobox domain-like; IPR017930: Myb domain GO:0003677 MF: DNA binding G PF00249 IPR001005; IPR009057; IPR017930 GO:0003677	LOC_Os11g45740.1 protein|MYB family transcription factor. putative. expressed RNA.regulation of transcription.MYB domain transcription factor family moderately similar to ( 230) AT1G48000 | Symbols: MYB112. AtMYB112 | MYB112 (myb domain protein 112); DNA binding / transcription factor | chr1:17704269-17706377 REVERSEweakly similar to ( 154) GAM1_ORYSA Transcription factor GAMYB (OsGAMyb) - Oryza …
TraesCS3A03G0231700	5.306	0.923708	-2.40076	2.38522e-53	3.97578e-51	1 *-* tr|A0A103XH66|A0A103XH66_CYNCS EEIG1/EHBP1 N-terminal domain-containing protein G	LOC_Os01g09770.1 protein|expressed protein not assigned.unknown moderately similar to ( 259) AT3G11760 | Symbols: | unknown protein | chr3:3718529-3721123 FORWARD protein|expressed protein
TraesCS1A03G1022100	0.481073	3.87474	2.77407	2.99625e-53	4.9807e-51	1 *** tr|S1SMZ8|S1SMZ8_THECC FAD-binding Berberine family protein PF01565: FAD binding domain; PF08031: Berberine and berberine like IPR006093: Oxygen oxidoreductase covalent FAD-binding site; IPR006094: FAD linked oxidase. N-terminal; IPR012951: Berberine/berberine-like; IPR016166: FAD-binding. type 2; IPR016167: FAD-binding. type 2. subdomain 1; IPR016169: CO dehydrogenase flavoprotein-like. FA…	LOC_Os08g06190.1 protein|berberine and berberine like domain containing protein. expressed misc.nitrilases. *nitrile lyases. berberine bridge enzymes. reticuline oxidases. troponine reductases moderately similar to ( 343) AT1G30760 | Symbols: | FAD-binding domain-containing protein | chr1:10918321-10920441 FORWARDGlcD FAD_binding_4 protein|berberine and berberine like domain containing protein. e…
TraesCS2A03G1102300	25.6276	4.9509	-2.3487	3.85649e-53	6.39331e-51	1 *** tr|B9H112|B9H112_POPTR Starch synthase family protein PF16760: Starch/carbohydrate-binding module (family 53); PF08323: Starch synthase catalytic domain; PF00534: Glycosyl transferases group 1 IPR001296: Glycosyl transferase. family 1; IPR005085: Carbohydrate binding module family 25; IPR011835: Bacterial/plant glycogen synthase; IPR013534: Starch synthase. catalytic domain; IPR013783: Immu…	LOC_Os04g53310.1 protein|soluble starch synthase 3. chloroplast precursor. putative. expressed major CHO metabolism.synthesis.starch.starch synthase nearly identical (1172) AT1G11720 | Symbols: ATSS3 | ATSS3 (starch synthase 3); starch synthase/ transferase. transferring glycosyl groups | chr1:3952511-3956840 FORWARDnearly identical (1264) SSY3_SOLTU Soluble starch synthase 3. chloroplast precurs…
TraesCS2B03G0179100	2.79209	22.3691	2.95776	3.92505e-53	6.48939e-51	1 *** tr|A0A0U2V4D5|A0A0U2V4D5_WHEAT Ribulose bisphosphate carboxylase small chain PF12338: Ribulose-1.5-bisphosphate carboxylase small subunit; PF00101: Ribulose bisphosphate carboxylase. small chain IPR000894: Ribulose bisphosphate carboxylase small chain. domain; IPR024680: Ribulose-1.5-bisphosphate carboxylase small subunit. N-terminal; IPR024681: Ribulose bisphosphate carboxylase. small chai…	LOC_Os12g19381.1 protein|ribulose bisphosphate carboxylase small chain. chloroplast precursor. putative. expressed PS.calvin cycle.rubisco small subunit moderately similar to ( 238) AT1G67090 | Symbols: RBCS1A | RBCS1A (RIBULOSE BISPHOSPHATE CARBOXYLASE SMALL CHAIN 1A); copper ion binding / ribulose-bisphosphate carboxylase | chr1:25048590-25049249 REVERSEmoderately similar to ( 364) RBS2_ORYSA R…
TraesCS2D03G1296900	0.202879	17.2144	5.83709	4.00771e-53	6.60819e-51	1 *** tr|Q8W252|Q8W252_WHEAT Cysteine proteinase inhibitor PF16845: Aspartic acid proteinase inhibitor IPR000010: Cystatin domain; IPR018073: Proteinase inhibitor I25. cystatin. conserved site GO:0004869 MF: cysteine-type endopeptidase inhibitor activity G PF16845 IPR000010; IPR018073 GO:0004869	LOC_Os03g31510.1 protein|cysteine proteinase inhibitor 8 precursor. putative. expressed protein.degradation.cysteine protease very weakly similar to (95.9) AT5G47550 | Symbols: | cysteine protease inhibitor. putative / cystatin. putative | chr5:19286596-19286964 REVERSE protein|cysteine proteinase inhibitor 8 precursor. putative. expressed
TraesCS2A03G1090900	32.5275	104.074	1.67484	4.66707e-53	7.6747e-51	1 --* tr|A0A1J3E098|A0A1J3E098_NOCCA Receptor protein kinase-like protein G	LOC_Os04g52880.1 protein|expressed protein not assigned.unknown protein|expressed protein
TraesCS4D03G0024600	0.738564	14.7989	4.15114	5.14064e-53	8.43079e-51	1 *** tr|I1GPT1|I1GPT1_BRADI Tubulin beta chain PF00091: Tubulin/FtsZ family. GTPase domain; PF03953: Tubulin C-terminal domain IPR000217: Tubulin; IPR002453: Beta tubulin; IPR003008: Tubulin/FtsZ. GTPase domain; IPR008280: Tubulin/FtsZ. C-terminal; IPR013838: Beta tubulin. autoregulation binding site; IPR017975: Tubulin. conserved site; IPR018316: Tubulin/FtsZ. 2-layer sandwich domain GO:0003924…	LOC_Os03g45920.1 protein|tubulin/FtsZ domain containing protein. putative. expressed cell.organisation highly similar to ( 819) AT5G62700 | Symbols: TUB3 | TUB3; GTP binding / GTPase/ structural molecule | chr5:25184501-25186426 FORWARDhighly similar to ( 862) TBB8_ORYSA Tubulin beta-8 chain (Beta-8 tubulin) - Oryza sativa (Rice) beta_tubulin COG5023 Tubulin_FtsZ alpha_tubulin gamma_tubulin epsil…
TraesCS6D03G0660200	3.33658	35.4691	3.37158	5.77123e-53	9.43967e-51	1 *** tr|A0A1B5GEP8|A0A1B5GEP8_WHEAT Caleosin PF05042: Caleosin related protein IPR002048: EF-hand domain; IPR007736: Caleosin-related; IPR011992: EF-hand domain pair GO:0005509 MF: calcium ion binding G PF05042 IPR002048; IPR007736; IPR011992 GO:0005509	LOC_Os02g50140.1 protein|caleosin related protein. putative. expressed development.unspecified weakly similar to ( 177) AT1G70670 | Symbols: | caleosin-related family protein | chr1:26644830-26645970 FORWARDCaleosin protein|caleosin related protein. putative. expressed
TraesCS3B03G0098300	9.50261	0.389013	-4.29548	6.29997e-53	1.0277e-50	1 *-* tr|A0A1E5V7Z0|A0A1E5V7Z0_9POAL Basic 7S globulin 2 PF14543: Xylanase inhibitor N-terminal; PF14541: Xylanase inhibitor C-terminal IPR021109: Aspartic peptidase domain; IPR032799: Xylanase inhibitor. C-terminal; IPR032861: Xylanase inhibitor. N-terminal G PF14543; PF14541 IPR021109; IPR032799; IPR032861	LOC_Os01g71080.1 protein|xylanase inhibitor. putative. expressed protein.degradation.aspartate protease weakly similar to ( 146) AT1G03230 | Symbols: | extracellular dermal glycoprotein. putative / EDGP. putative | chr1:790110-791414 FORWARD protein|xylanase inhibitor. putative. expressed
TraesCS3B03G0376800	0.562777	8.02812	3.61633	6.31855e-53	1.02799e-50	1 *** tr|A0A072VAV5|A0A072VAV5_MEDTR Early nodulin-like protein PF02298: Plastocyanin-like domain IPR003245: Phytocyanin domain; IPR008972: Cupredoxin GO:0009055 MF: electron carrier activity G PF02298 IPR003245; IPR008972 GO:0009055	LOC_Os01g10480.1 protein|plastocyanin-like domain containing protein. putative. expressed misc.plastocyanin-like weakly similar to ( 119) AT5G53870 | Symbols: | plastocyanin-like domain-containing protein | chr5:21870033-21871228 REVERSE Cu_bind_like protein|plastocyanin-like domain containing protein. putative. expressed
TraesCS4B03G0512800	14.5441	3.0422	-2.22047	6.66417e-53	1.08135e-50	1 *** tr|B9RZQ3|B9RZQ3_RICCO Pre-mRNA splicing factor. putative PF13181: Tetratricopeptide repeat IPR003107: HAT (Half-A-TPR) repeat; IPR011990: Tetratricopeptide-like helical domain; IPR013026: Tetratricopeptide repeat-containing domain; IPR019734: Tetratricopeptide repeat GO:0005515 MF: protein binding;GO:0006396 BP: RNA processing G PF13181 IPR003107; IPR011990; IPR013026; IPR019734 GO:0005515…	LOC_Os03g19560.1 protein|tetratricopeptide repeat domain containing protein. expressed RNA.processing highly similar to ( 673) AT3G17040 | Symbols: HCF107 | HCF107 (HIGH CHLOROPHYLL FLUORESCENT 107); binding | chr3:5809378-5812605 REVERSEmoderately similar to ( 252) MBB1_CHLRE PsbB mRNA maturation factor Mbb1. chloroplast precursor - Chlamydomonas reinhardtii protein|tetratricopeptide repeat doma…
TraesCS4A03G0848200	11.65	52.6627	2.16686	8.8398e-53	1.43057e-50	1 *** tr|A0A1E5W2K3|A0A1E5W2K3_9POAL GDSL esterase/lipase PF00657: GDSL-like Lipase/Acylhydrolase IPR001087: GDSL lipase/esterase; IPR013830: SGNH hydrolase-type esterase domain GO:0016788 MF: hydrolase activity. acting on ester bonds G PF00657 IPR001087; IPR013830 GO:0016788	LOC_Os03g62740.1 protein|GDSL-like lipase/acylhydrolase. putative. expressed misc.GDSL-motif lipase moderately similar to ( 357) AT3G48460 | Symbols: | GDSL-motif lipase/hydrolase family protein | chr3:17949496-17951082 FORWARDweakly similar to ( 140) EST_HEVBR Esterase precursor (EC 3.1.1.-) (Early nodule-specific protein homolog) (Latex allergen Hev b 13) - Hevea brasiliensis (Para rubber tree)…
TraesCS3D03G1171000	8.19497	0.404953	-4.03801	9.25213e-53	1.49335e-50	1 *** tr|B6TBY5|B6TBY5_MAIZE Proline-rich protein PF01190: Pollen proteins Ole e I like G PF01190	LOC_Os10g05790.1 protein|POEI4 - Pollen Ole e I allergen and extensin family protein precursor. expressed not assigned.unknown DUF1210 protein|POEI4 - Pollen Ole e I allergen and extensin family protein precursor. expressed
TraesCS7A03G0972300	0.603153	7.935	3.51439	1.01826e-52	1.63922e-50	1 *** tr|A0A1D6BMN6|A0A1D6BMN6_WHEAT Carboxypeptidase PF00450: Serine carboxypeptidase IPR001563: Peptidase S10. serine carboxypeptidase; IPR018202: Serine carboxypeptidase. serine active site; IPR029058: Alpha/Beta hydrolase fold; IPR033124: Serine carboxypeptidases. histidine active site GO:0004185 MF: serine-type carboxypeptidase activity;GO:0006508 BP: proteolysis G PF00450 IPR001563; IPR0182…	LOC_Os06g51370.1 protein|OsSCP38 - Putative Serine Carboxypeptidase homologue. expressed protein.degradation.serine protease highly similar to ( 501) AT5G23210 | Symbols: SCPL34 | SCPL34; serine-type carboxypeptidase | chr5:7811625-7814608 FORWARDmoderately similar to ( 421) CBP23_HORVU Serine carboxypeptidase II-3 precursor (EC 3.4.16.6) (CP-MII.3) [Contains: Serine carboxypeptidase II-3 chain A…
TraesCS2B03G1029200	1.30446	17.1737	3.62049	1.02947e-52	1.65291e-50	1 *** tr|M7Z820|M7Z820_TRIUA Vacuolar-processing enzyme PF01650: Peptidase C13 family IPR001096: Peptidase C13. legumain GO:0006508 BP: proteolysis;GO:0008233 MF: peptidase activity G PF01650 IPR001096 GO:0006508; GO:0008233	LOC_Os02g43010.1 protein|vacuolar-processing enzyme precursor. putative. expressed protein.degradation highly similar to ( 660) AT1G62710 | Symbols: BETA-VPE. BETAVPE | BETA-VPE (BETA VACUOLAR PROCESSING ENZYME); cysteine-type endopeptidase | chr1:23224070-23226857 REVERSEhighly similar to ( 674) VPE_RICCO Vacuolar-processing enzyme precursor (EC 3.4.22.-) (VPE) - Ricinus communis (Castor bean) P…
TraesCS2B03G1029300	1.79421	11.0204	2.55354	1.18069e-52	1.89074e-50	1 *** tr|R7VYP9|R7VYP9_AEGTA Vacuolar-processing enzyme PF01650: Peptidase C13 family IPR001096: Peptidase C13. legumain GO:0006508 BP: proteolysis;GO:0008233 MF: peptidase activity G PF01650 IPR001096 GO:0006508; GO:0008233	LOC_Os04g45470.1 protein|vacuolar-processing enzyme precursor. putative. expressed protein.degradation highly similar to ( 625) AT1G62710 | Symbols: BETA-VPE. BETAVPE | BETA-VPE (BETA VACUOLAR PROCESSING ENZYME); cysteine-type endopeptidase | chr1:23224070-23226857 REVERSEhighly similar to ( 628) VPE_RICCO Vacuolar-processing enzyme precursor (EC 3.4.22.-) (VPE) - Ricinus communis (Castor bean) P…
TraesCS7B03G0376800	16.463	2.97552	-2.42906	1.39456e-52	2.2274e-50	0 *** tr|A0A1D6SE45|A0A1D6SE45_WHEAT Auxin response factor PF02362: B3 DNA binding domain; PF06507: Auxin response factor; PF02309: AUX/IAA family IPR000270: PB1 domain; IPR003340: B3 DNA binding domain; IPR010525: Auxin response factor; IPR015300: DNA-binding pseudobarrel domain; IPR033389: AUX/IAA domain GO:0003677 MF: DNA binding;GO:0005515 MF: protein binding;GO:0005634 CC: nucleus;GO:0006355…	LOC_Os08g40900.1 protein|auxin response factor. putative. expressed RNA.regulation of transcription.ARF. Auxin Response Factor family highly similar to ( 577) AT1G19220 | Symbols: ARF19. IAA22. ARF11 | ARF19 (AUXIN RESPONSE FACTOR 19); DNA binding / transcription factor | chr1:6628395-6632779 REVERSEAuxin_resp B3 protein|auxin response factor. putative. expressed
TraesCS7A03G0343800	0.322078	2.80158	2.78126	1.49652e-52	2.38403e-50	1 *-* tr|A0A0U9HJ94|A0A0U9HJ94_KLEFL Histidine kinase PF02518: Histidine kinase-. DNA gyrase B-. and HSP90-like ATPase; PF00072: Response regulator receiver domain IPR001789: Signal transduction response regulator. receiver domain; IPR003594: Histidine kinase-like ATPase. C-terminal domain; IPR003661: Signal transduction histidine kinase. dimerisation/phosphoacceptor domain; IPR004358: Signal tra…	LOC_Os06g08450.1 protein|histidine kinase. putative. expressed hormone metabolism.cytokinin.signal transduction moderately similar to ( 362) AT2G47430 | Symbols: CKI1 | CKI1 (CYTOKININ-INDEPENDENT 1); protein histidine kinase/ two-component response regulator | chr2:19459167-19463122 REVERSE PRK11107 BaeS PRK11091 PRK11466 KdpD Response_reg REC REC PRK10841 PRK09959 CheY OmpR protein|histidine ki…
TraesCS4D03G0765000	16.8305	56.0926	1.73076	1.57836e-52	2.50787e-50	1 *** AT5G18460.1 carboxyl-terminal peptidase (DUF239) PF03080: Domain of unknown function (DUF239) IPR004314: Neprosin G PF03080 IPR004314	ChrUn.fgenesh.mRNA.62 protein|expressed protein MapMan_Unanotated
TraesCS3A03G0591100	13.8067	83.0374	2.57972	1.78969e-52	2.83628e-50	1 *** tr|A0A1D5X9V9|A0A1D5X9V9_WHEAT Pectinesterase PF01095: Pectinesterase IPR000070: Pectinesterase. catalytic; IPR011050: Pectin lyase fold/virulence factor; IPR012334: Pectin lyase fold GO:0005618 CC: cell wall;GO:0030599 MF: pectinesterase activity;GO:0042545 BP: cell wall modification G PF01095 IPR000070; IPR011050; IPR012334 GO:0005618; GO:0030599; GO:0042545	LOC_Os01g44340.1 protein|pectinesterase. putative. expressed cell wall.pectin*esterases.PME moderately similar to ( 303) AT2G21610 | Symbols: PE11. ATPE11 | pectinesterase family protein | chr2:9245161-9247025 REVERSEweakly similar to ( 167) PME3_CITSI Pectinesterase-3 precursor (EC 3.1.1.11) (Pectin methylesterase 3) (PE 3) - Citrus sinensis (Sweet orange)Pectinesterase PemB PRK10531 protein|pec…
TraesCS2D03G0901700	0.0279599	7.53459	5.89879	1.84588e-52	2.91777e-50	1 *** sp|Q8UH55|BETA_AGRFC Oxygen-dependent choline dehydrogenase PF00732: GMC oxidoreductase; PF05199: GMC oxidoreductase IPR000172: Glucose-methanol-choline oxidoreductase. N-terminal; IPR007867: Glucose-methanol-choline oxidoreductase. C-terminal; IPR012132: Glucose-methanol-choline oxidoreductase; IPR023753: FAD/NAD(P)-binding domain GO:0016491 MF: oxidoreductase activity;GO:0016614 MF: oxido…	LOC_Os04g48400.1 protein|HOTHEAD precursor. putative. expressed misc.nitrilases. *nitrile lyases. berberine bridge enzymes. reticuline oxidases. troponine reductases highly similar to ( 659) AT1G12570 | Symbols: | glucose-methanol-choline (GMC) oxidoreductase family protein | chr1:4278192-4280753 REVERSE PRK02106 BetA GMC_oxred_C protein|HOTHEAD precursor. putative. expressed
TraesCS5B03G1236400	31.9854	116.553	1.86223	1.91089e-52	3.01276e-50	-	-
TraesCS4B03G0278700	136.221	393.776	1.53073	4.39469e-52	6.91095e-50	-	-
TraesCS6B03G0304200	54.0699	170.692	1.65668	4.97158e-52	7.79812e-50	1 *** tr|Q8L886|Q8L886_MAIZE Nucellin-like aspartic protease PF14543: Xylanase inhibitor N-terminal; PF14541: Xylanase inhibitor C-terminal IPR001969: Aspartic peptidase. active site; IPR021109: Aspartic peptidase domain; IPR032799: Xylanase inhibitor. C-terminal; IPR032861: Xylanase inhibitor. N-terminal; IPR033121: Peptidase family A1 domain GO:0004190 MF: aspartic-type endopeptidase activity;G…	LOC_Os11g08100.1 protein|eukaryotic aspartyl protease domain containing protein. expressed protein.degradation.aspartate protease moderately similar to ( 288) AT1G77480 | Symbols: | nucellin protein. putative | chr1:29114705-29117150 REVERSEmoderately similar to ( 352) ASP1_ORYSA Aspartic proteinase Asp1 precursor (EC 3.4.23.-) (OsAsp1) (OSAP1) (Nucellin-like protein) - Oryza sativa (Rice) protei…
TraesCS4A03G0833100	1.20357	10.1132	2.96989	5.4486e-52	8.52448e-50	1 *** tr|A0A1D5X715|A0A1D5X715_WHEAT Glycosyltransferase PF03407: Nucleotide-diphospho-sugar transferase IPR005069: Nucleotide-diphospho-sugar transferase; IPR029044: Nucleotide-diphospho-sugar transferases G PF03407 IPR005069; IPR029044	LOC_Os03g63280.1 protein|regulatory protein. putative. expressed not assigned.unknown moderately similar to ( 264) AT4G19970 | Symbols: | unknown protein | chr4:10818242-10825343 FORWARD protein|regulatory protein. putative. expressed
TraesCS7D03G0509300	7.49715	0.280792	-4.31838	8.01171e-52	1.25026e-49	1 *** tr|M7ZT23|M7ZT23_TRIUA Epoxide hydrolase 2 PF00561: alpha/beta hydrolase fold IPR000073: Alpha/beta hydrolase fold-1; IPR000639: Epoxide hydrolase-like; IPR029058: Alpha/Beta hydrolase fold GO:0003824 MF: catalytic activity G PF00561 IPR000073; IPR000639; IPR029058 GO:0003824	LOC_Os05g19150.1 protein|hydrolase. alpha/beta fold family domain containing protein. expressed misc.misc2 moderately similar to ( 355) AT4G02340 | Symbols: | epoxide hydrolase. putative | chr4:1035722-1037403 FORWARD PRK05855 PRK03592 MhpC PRK00870 protein|hydrolase. alpha/beta fold family domain containing protein. expressed
TraesCS7B03G0900200	1.83109	15.8063	3.04211	9.48125e-52	1.47582e-49	1 *-* tr|Q8SMH8|Q8SMH8_PERAE RNA-binding protein PF00076: RNA recognition motif. (a.k.a. RRM. RBD. or RNP domain) IPR000504: RNA recognition motif domain GO:0003676 MF: nucleic acid binding G PF00076 IPR000504 GO:0003676	LOC_Os09g39180.1 protein|RNA recognition motif containing protein. putative. expressed RNA.RNA binding moderately similar to ( 268) AT4G24770 | Symbols: RBP31. ATRBP31. CP31. ATRBP33 | RBP31 (31-KDA RNA BINDING PROTEIN); RNA binding / poly(U) binding | chr4:12766223-12767952 REVERSEmoderately similar to ( 285) ROC4_NICSY 31 kDa ribonucleoprotein. chloroplast precursor - Nicotiana sylvestris (Wood…
TraesCS6A03G0435100	7.19939	0.656369	-3.27061	1.03409e-51	1.60555e-49	1 *** tr|D6MKH0|D6MKH0_9ASPA Transcription factor PF00170: bZIP transcription factor IPR004827: Basic-leucine zipper domain GO:0003700 MF: transcription factor activity. sequence-specific DNA binding;GO:0006355 BP: regulation of transcription. DNA-templated;GO:0043565 MF: sequence-specific DNA binding G PF00170 IPR004827 GO:0003700; GO:0006355; GO:0043565	LOC_Os02g10860.1 protein|bZIP transcription factor domain containing protein. expressed RNA.regulation of transcription.bZIP transcription factor family weakly similar to ( 113) AT5G11260 | Symbols: HY5. TED 5 | HY5 (ELONGATED HYPOCOTYL 5); DNA binding / double-stranded DNA binding / transcription factor | chr5:3593583-3594800 REVERSE protein|bZIP transcription factor domain containing protein. e…
TraesCS5B03G0513600	19.0068	3.90462	-2.25435	1.05381e-51	1.63202e-49	1 *** tr|A0A1D5YB76|A0A1D5YB76_WHEAT Trehalose 6-phosphate phosphatase PF02358: Trehalose-phosphatase IPR003337: Trehalose-phosphatase; IPR006379: HAD-superfamily hydrolase. subfamily IIB; IPR023214: HAD-like domain GO:0003824 MF: catalytic activity;GO:0005992 BP: trehalose biosynthetic process G PF02358 IPR003337; IPR006379; IPR023214 GO:0003824; GO:0005992	LOC_Os09g20390.1 protein|uncharacterized glycosyl hydrolase Rv2006/MT2062. putative. expressed minor CHO metabolism.trehalose.TPP moderately similar to ( 415) AT4G39770 | Symbols: | trehalose-6-phosphate phosphatase. putative | chr4:18449138-18451218 REVERSE Trehalose_PPase OtsB PRK10187 protein|uncharacterized glycosyl hydrolase Rv2006/MT2062. putative. expressed
TraesCS5B03G0553900	302.671	89.7657	-1.75238	1.16389e-51	1.79794e-49	1 *** tr|Q9M4E5|Q9M4E5_LOLMU Cysteine protease PF08246: Cathepsin propeptide inhibitor domain (I29); PF00112: Papain family cysteine protease IPR000169: Cysteine peptidase. cysteine active site; IPR000668: Peptidase C1A. papain C-terminal; IPR013201: Cathepsin propeptide inhibitor domain (I29); IPR025660: Cysteine peptidase. histidine active site; IPR025661: Cysteine peptidase. asparagine active …	LOC_Os09g27030.2 protein|oryzain gamma chain precursor. putative. expressed protein.degradation.cysteine protease highly similar to ( 533) AT5G60360 | Symbols: AALP | AALP (Arabidopsis aleurain-like protease); cysteine-type peptidase | chr5:24280044-24282157 FORWARDhighly similar to ( 704) ORYC_ORYSA Oryzain gamma chain precursor (EC 3.4.22.-) - Oryza sativa (Rice) Peptidase_C1A Peptidase_C1 Pept…
TraesCS2A03G0068300	1.92451	13.0016	2.69409	1.6573e-51	2.5537e-49	1 --* tr|A0A0Q3LKL4|A0A0Q3LKL4_BRADI Glyceraldehyde-3-phosphate dehydrogenase PF02672: CP12 domain IPR003823: Domain of unknown function CP12 G PF02672 IPR003823	LOC_Os01g19740.1 protein|calvin cycle protein CP12. putative. expressed PS.calvin cycle very weakly similar to (91.3) AT3G62410 | Symbols: CP12-2. CP12 | CP12-2; protein binding | chr3:23091006-23091401 FORWARD protein|calvin cycle protein CP12. putative. expressed
TraesCS2D03G1228200	19.0573	0.893878	-4.26868	1.72446e-51	2.65051e-49	1 *** sp|P83343|PR4_PRUPE Pathogenesis-related protein PR-4 PF00967: Barwin family IPR001153: Barwin domain; IPR009009: RlpA-like protein. double-psi beta-barrel domain; IPR018226: Barwin. conserved site GO:0042742 BP: defense response to bacterium;GO:0050832 BP: defense response to fungus G PF00967 IPR001153; IPR009009; IPR018226 GO:0042742; GO:0050832	LOC_Os11g37950.1 protein|WIP3 - Wound-induced protein precursor. expressed stress.biotic weakly similar to ( 186) AT3G04720 | Symbols: PR4. HEL. PR-4 | PR4 (PATHOGENESIS-RELATED 4); chitin binding | chr3:1285691-1286531 REVERSEmoderately similar to ( 219) BARW_HORVU Barwin - Hordeum vulgare (Barley)Barwin protein|WIP3 - Wound-induced protein precursor. expressed
TraesCS6B03G0925600	4.857	48.6987	3.2993	2.5463e-51	3.90388e-49	1 *** tr|A0A1B5GFV1|A0A1B5GFV1_WHEAT Caleosin PF05042: Caleosin related protein IPR002048: EF-hand domain; IPR007736: Caleosin-related; IPR011992: EF-hand domain pair GO:0005509 MF: calcium ion binding G PF05042 IPR002048; IPR007736; IPR011992 GO:0005509	LOC_Os02g50140.1 protein|caleosin related protein. putative. expressed development.unspecified weakly similar to ( 177) AT1G70670 | Symbols: | caleosin-related family protein | chr1:26644830-26645970 FORWARDCaleosin protein|caleosin related protein. putative. expressed
TraesCS2B03G0288700	3.05113	15.8379	2.33852	3.63585e-51	5.5604e-49	1 *-* tr|B6TFB6|B6TFB6_MAIZE Stress responsive protein IPR000772: Ricin B. lectin domain; IPR001849: Pleckstrin homology domain G IPR000772; IPR001849	LOC_Os07g48460.1 protein|stress responsive protein. putative. expressed not assigned.unknown weakly similar to ( 194) AT2G39050 | Symbols: | hydroxyproline-rich glycoprotein family protein | chr2:16303427-16305336 FORWARD protein|stress responsive protein. putative. expressed
TraesCS6A03G0357400	29.4768	5.02464	-2.52894	3.82453e-51	5.83437e-49	1 *** tr|A0A061GQ98|A0A061GQ98_THECC Fatty acid hydroxylase superfamily PF04116: Fatty acid hydroxylase superfamily; PF12076: WAX2 C-terminal domain IPR006694: Fatty acid hydroxylase; IPR016040: NAD(P)-binding domain; IPR021940: Uncharacterised domain Wax2. C-terminal GO:0005506 MF: iron ion binding;GO:0008610 BP: lipid biosynthetic process;GO:0016491 MF: oxidoreductase activity;GO:0055114 BP: ox…	LOC_Os02g08230.1 protein|WAX2. putative. expressed secondary metabolism.wax highly similar to ( 754) AT5G57800 | Symbols: FLP1. YRE. CER3. WAX2 | CER3 (ECERIFERUM 3); binding / catalytic/ iron ion binding / oxidoreductase | chr5:23420589-23423832 FORWARD protein|WAX2. putative. expressed
TraesCS2D03G0468300	4.88322	15.3455	1.63204	5.0126e-51	7.62776e-49	0 *** tr|D8L9R1|D8L9R1_WHEAT Receptor-like protein kinase. putative.expressed PF01657: Salt stress response/antifungal; PF07714: Protein tyrosine kinase IPR000719: Protein kinase domain; IPR001245: Serine-threonine/tyrosine-protein kinase. catalytic domain; IPR002902: Gnk2-homologous domain; IPR008271: Serine/threonine-protein kinase. active site; IPR011009: Protein kinase-like domain; IPR017441:…	LOC_Os07g35680.1 protein|TKL_IRAK_DUF26-lc22 - DUF26 kinases have homology to DUF26 containing loci. expressed signalling.receptor kinases.S-locus glycoprotein like moderately similar to ( 472) AT4G23160 | Symbols: | protein kinase family protein | chr4:12129485-12134086 FORWARDmoderately similar to ( 205) NORK_MEDTR Nodulation receptor kinase precursor (EC 2.7.11.1) (Does not make infections pro…
TraesCS1B03G0930600	3.61835	19.7858	2.41901	6.86458e-51	1.042e-48	1 *** tr|A1BLP7|A1BLP7_MEDTR Thioredoxin PF00085: Thioredoxin IPR005746: Thioredoxin; IPR012336: Thioredoxin-like fold; IPR013766: Thioredoxin domain; IPR017937: Thioredoxin. conserved site GO:0006662 BP: glycerol ether metabolic process;GO:0015035 MF: protein disulfide oxidoreductase activity;GO:0045454 BP: cell redox homeostasis G PF00085 IPR005746; IPR012336; IPR013766; IPR017937 GO:0006662; G…	LOC_Os07g08840.1 protein|thioredoxin. putative. expressed redox.thioredoxin weakly similar to ( 147) AT3G51030 | Symbols: ATTRX1. ATTRX H1 | ATTRX1; oxidoreductase. acting on sulfur group of donors. disulfide as acceptor | chr3:18951123-18951955 REVERSEmoderately similar to ( 216) TRXH_ORYSA Thioredoxin H-type (TRX-H) (Phloem sap 13 kDa protein 1) - Oryza sativa (Rice) TRX_family Thioredoxin prot…
TraesCS2D03G0601400	8.40521	0.467226	-3.90635	7.4037e-51	1.12106e-48	1 --* sp|Q871L5|ATG2_NEUCR Autophagy-related protein 2 G	LOC_Os07g02460.1 protein|expressed protein not assigned.unknown protein|expressed protein
TraesCS2B03G0324300	109.676	14.2921	-2.93122	7.86007e-51	1.18722e-48	1 *** tr|B9I7I6|B9I7I6_POPTR Rubber elongation factor family protein PF05755: Rubber elongation factor protein (REF) IPR008802: Rubber elongation factor G PF05755 IPR008802	LOC_Os07g47510.1 protein|stress-related protein. putative. expressed secondary metabolism.isoprenoids moderately similar to ( 205) AT3G05500 | Symbols: | rubber elongation factor (REF) family protein | chr3:1593540-1594802 FORWARDweakly similar to ( 163) Y5940_ORYSA Putative REF/SRPP-like protein Os05g0151300 - Oryza sativa (Rice)REF protein|stress-related protein. putative. expressed
TraesCS3D03G0171700	2.14768	24.951	3.47836	8.20695e-51	1.23656e-48	1 --* sp|Q63WI3|SYI1_BURPS Isoleucine--tRNA ligase 1 IPR006501: Pectinesterase inhibitor domain GO:0004857 MF: enzyme inhibitor activity G IPR006501 GO:0004857	LOC_Os08g04740.1 protein|expressed protein not assigned.unknown protein|expressed protein
TraesCS6A03G0119600	45.3085	271.306	2.57942	8.68255e-51	1.30501e-48	1 --* sp|Q0HZR6|MURG_SHESR UDP-N-acetylglucosamine--N-acetylmuramyl-(pentapeptide) pyrophosphoryl-undecaprenol N-acetylglucosamine transferase G	LOC_Os02g02630.1 protein|THION20 - Plant thionin family protein precursor. putative. expressed not assigned.unknown protein|THION20 - Plant thionin family protein precursor. putative. expressed
TraesCS7A03G1146300	0.141167	7.01573	4.88291	9.47427e-51	1.42051e-48	1 *** tr|M7YAF5|M7YAF5_TRIUA Inorganic pyrophosphatase 2 PF06888: Putative Phosphatase IPR006384: Pyridoxal phosphate phosphatase-related; IPR016965: Phosphatase PHOSPHO-type; IPR023214: HAD-like domain GO:0016791 MF: phosphatase activity G PF06888 IPR006384; IPR016965; IPR023214 GO:0016791	LOC_Os02g13290.1 protein|phosphoethanolamine/phosphocholine phosphatase. putative. expressed misc.acid and other phosphatases moderately similar to ( 234) AT1G17710 | Symbols: | phosphatase | chr1:6090763-6091755 REVERSE Put_Phosphatase protein|phosphoethanolamine/phosphocholine phosphatase. putative. expressed
TraesCS3D03G0074900	48.3583	0.32898	-6.81969	9.97843e-51	1.49245e-48	1 *** tr|B6ST35|B6ST35_MAIZE Endo-1.4-beta-xylanase PF02018: Carbohydrate binding domain; PF00331: Glycosyl hydrolase family 10 IPR001000: Glycoside hydrolase family 10 domain; IPR003305: Carbohydrate-binding. CenC-like; IPR008979: Galactose-binding domain-like; IPR017853: Glycoside hydrolase superfamily GO:0004553 MF: hydrolase activity. hydrolyzing O-glycosyl compounds;GO:0005975 BP: carbohydra…	LOC_Os01g04290.1 protein|glycosyl hydrolase family 10 protein. putative. expressed cell wall.degradation.mannan-xylose-arabinose-fucose moderately similar to ( 479) AT1G58370 | Symbols: RXF12. ATXYN1 | RXF12; endo-1.4-beta-xylanase/ hydrolase. hydrolyzing O-glycosyl compounds | chr1:21684751-21688209 FORWARDvery weakly similar to (91.7) POLB_MAIZE Putative Pol polyprotein from transposon element …
TraesCS2D03G0341200	33.56	4.0768	-3.01057	1.37679e-50	2.05421e-48	0 -** tr|A0A072U791|A0A072U791_MEDTR Transmembrane protein. putative G	-
TraesCS7D03G0460300	43.0569	14.208	-1.59277	1.57026e-50	2.33716e-48	1 *** tr|A0A1B5GE61|A0A1B5GE61_WHEAT Caleosin PF05042: Caleosin related protein IPR007736: Caleosin-related G PF05042 IPR007736	LOC_Os06g14370.2 protein|caleosin related protein. putative. expressed development.unspecified moderately similar to ( 221) AT1G70670 | Symbols: | caleosin-related family protein | chr1:26644830-26645970 FORWARDCaleosin protein|caleosin related protein. putative. expressed
TraesCS2B03G0543100	20.5193	56.9094	1.4672	1.59471e-50	2.3678e-48	1 *** tr|N1R4L1|N1R4L1_AEGTA Blue copper protein PF02298: Plastocyanin-like domain IPR003245: Phytocyanin domain; IPR008972: Cupredoxin; IPR028871: Blue (type 1) copper protein. binding site GO:0009055 MF: electron carrier activity G PF02298 IPR003245; IPR008972; IPR028871 GO:0009055	LOC_Os07g38290.1 protein|plastocyanin-like domain containing protein. putative. expressed misc.plastocyanin-like weakly similar to ( 115) AT5G26330 | Symbols: | plastocyanin-like domain-containing protein / mavicyanin. putative | chr5:9241614-9242635 REVERSECu_bind_like protein|plastocyanin-like domain containing protein. putative. expressed
TraesCS6A03G0327800	1.31849	22.438	3.98993	2.06876e-50	3.06422e-48	1 *** tr|A0A1D6AFC1|A0A1D6AFC1_WHEAT Peroxidase PF00141: Peroxidase IPR000823: Plant peroxidase; IPR002016: Haem peroxidase. plant/fungal/bacterial; IPR010255: Haem peroxidase; IPR019793: Peroxidases heam-ligand binding site; IPR019794: Peroxidase. active site GO:0004601 MF: peroxidase activity;GO:0006979 BP: response to oxidative stress;GO:0020037 MF: heme binding;GO:0055114 BP: oxidation-reduct…	LOC_Os02g14160.1 protein|peroxidase precursor. putative. expressed misc.peroxidases moderately similar to ( 339) AT5G05340 | Symbols: | peroxidase. putative | chr5:1579142-1580819 REVERSEmoderately similar to ( 333) PERP7_BRARA Peroxidase P7 (EC 1.11.1.7) (TP7) - Brassica rapa (Turnip)secretory_peroxidase plant_peroxidase peroxidase ascorbate_peroxidase protein|peroxidase precursor. putative. exp…
[truncated: 39,179 more rows]

## Sheet: Table S5
Table S5. Significant GO enrichment for DEGs (differentially expressed genes) between adjacent time points
[truncated: 1,622 more rows]

[truncated: 10 more sheets: Table S6, Table S7, Table S8, Table S9, Table S10, Table S11, Table S12, Table S13, Table S14, Tables S15]
